# Supplementary material for: Adaptive divergence and underlying mechanisms in response to salinity gradients between two Crassostrea oysters revealed by phenotypic and transcriptomic analyses
Source: Evol Appl. 2022 Apr 18;16(2):234–49. doi: 10.1111/eva.13370 (PMC9923467; doi:10.1111/eva.13370)
Supplement: Supplementary file 9 — File S1 [file EVA-16-234-s002.xlsx]

## Sheet: GO enrichment
gene set	GO_ID	GO_term	ontology	pvalue	Gene_ID
DEGs from AR_HS vs. AR_LS	GO:0047730	carnosine synthase activity	Molecular Function	5.07495e-05	OG0005837;OG0007345
	GO:0004587	ornithine-oxo-acid transaminase activity	Molecular Function	0.0072	OG0018593
	GO:0003922	GMP synthase (glutamine-hydrolyzing) activity	Molecular Function	0.0143	OG0007786
	GO:0009374	biotin binding	Molecular Function	0.0143	OG0010557
	GO:0042284	sphingolipid delta-4 desaturase activity	Molecular Function	0.0143	OG0018616
	GO:0004736	pyruvate carboxylase activity	Molecular Function	0.0143	OG0010557
	GO:0005328	neurotransmitter:sodium symporter activity	Molecular Function	0.0182	OG0016932;OG0020185
	GO:0016462	pyrophosphatase activity	Molecular Function	0.0214	OG0007786
	GO:0004416	hydroxyacylglutathione hydrolase activity	Molecular Function	0.0214	OG0007371
	GO:0015075	ion transmembrane transporter activity	Molecular Function	0.0285	OG0006974
	GO:0008374	O-acyltransferase activity	Molecular Function	0.0285	OG0018142
	GO:0008271	secondary active sulfate transmembrane transporter activity	Molecular Function	0.0285	OG0006708
	GO:0017153	sodium:dicarboxylate symporter activity	Molecular Function	0.0285	OG0013537
	GO:0005215	transporter activity	Molecular Function	0.0322	OG0012542;OG0007312;OG0008012;OG0011664;OG0014692
	GO:0016740	transferase activity	Molecular Function	0.0331	OG0013118;OG0010565;OG0018322
	GO:0008171	O-methyltransferase activity	Molecular Function	0.0355	OG0013397
	GO:0003700	transcription factor activity, sequence-specific DNA binding	Molecular Function	0.0371	OG0012864;OG0019311;OG0007231;OG0019451
	GO:0030170	pyridoxal phosphate binding	Molecular Function	0.0413	OG0010565;OG0018593
	GO:0004075	biotin carboxylase activity	Molecular Function	0.0424	OG0010557
	GO:0016286	small conductance calcium-activated potassium channel activity	Molecular Function	0.0493	OG0008360
	GO:0032440	2-alkenal reductase [NAD(P)] activity	Molecular Function	0.0493	OG0007591
	GO:0016887	ATPase activity	Molecular Function	0.0499	OG0007345;OG0005837
	GO:0035499	carnosine biosynthetic process	Biological Process	5.8119e-05	OG0007345;OG0005837
	GO:0055085	transmembrane transport	Biological Process	0.0022	OG0008161;OG0016932;OG0020185;OG0007214;OG0013537;OG0012542;OG0011156
	GO:0019544	arginine catabolic process to glutamate	Biological Process	0.0077	OG0018593
	GO:0042255	ribosome assembly	Biological Process	0.0077	OG0008349
	GO:0010121	arginine catabolic process to proline via ornithine	Biological Process	0.0077	OG0018593
	GO:0006857	oligopeptide transport	Biological Process	0.0153	OG0007312
	GO:0006090	pyruvate metabolic process	Biological Process	0.0153	OG0010557
	GO:0044255	cellular lipid metabolic process	Biological Process	0.0153	OG0018142
	GO:0030148	sphingolipid biosynthetic process	Biological Process	0.0153	OG0018616
	GO:0070831	basement membrane assembly	Biological Process	0.0153	OG0005790
	GO:0048731	system development	Biological Process	0.0229	OG0005790
	GO:0031110	regulation of microtubule polymerization or depolymerization	Biological Process	0.0229	OG0013529
	GO:0006177	GMP biosynthetic process	Biological Process	0.0229	OG0007786
	GO:0006836	neurotransmitter transport	Biological Process	0.0234	OG0020185;OG0016932
	GO:1902358	sulfate transmembrane transport	Biological Process	0.0305	OG0006708
	GO:0006835	dicarboxylic acid transport	Biological Process	0.0305	OG0013537
	GO:0007616	long-term memory	Biological Process	0.0305	OG0015044
	GO:0006094	gluconeogenesis	Biological Process	0.0379	OG0010557
	GO:0006801	superoxide metabolic process	Biological Process	0.0453	OG0019209
	GO:0005604	basement membrane	Cellular Component	0.027	OG0005790
	GO:0055037	recycling endosome	Cellular Component	0.027	OG0016803
	GO:0005788	endoplasmic reticulum lumen	Cellular Component	0.027	OG0007591
	GO:0031966	mitochondrial membrane	Cellular Component	0.0402	OG0006974
DEGs from HK_HS vs. HK_LS	GO:0003700	transcription factor activity, sequence-specific DNA binding	Molecular Function	0.0003	OG0016618;OG0019119;OG0014300;OG0019311;OG0017801;OG0008494;OG0010049
	GO:0043565	sequence-specific DNA binding	Molecular Function	0.0005	OG0017801;OG0019311;OG0014300;OG0016618;OG0009749;OG0010049;OG0008494
	GO:0017172	cysteine dioxygenase activity	Molecular Function	0.0055	OG0012205
	GO:0004587	ornithine-oxo-acid transaminase activity	Molecular Function	0.0055	OG0018593
	GO:0042132	fructose 1,6-bisphosphate 1-phosphatase activity	Molecular Function	0.0055	OG0011503
	GO:0001671	ATPase activator activity	Molecular Function	0.0055	OG0010437
	GO:0005319	lipid transporter activity	Molecular Function	0.0089	OG0011203
	GO:0004332	fructose-bisphosphate aldolase activity	Molecular Function	0.011	OG0009113
	GO:0004613	phosphoenolpyruvate carboxykinase (GTP) activity	Molecular Function	0.011	OG0008062
	GO:0004035	alkaline phosphatase activity	Molecular Function	0.011	OG0008291
	GO:0017069	snRNA binding	Molecular Function	0.0164	OG0015227
	GO:0004861	cyclin-dependent protein serine/threonine kinase inhibitor activity	Molecular Function	0.0164	OG0015227
	GO:0008080	N-acetyltransferase activity	Molecular Function	0.0184	OG0017608;OG0017501
	GO:0051082	unfolded protein binding	Molecular Function	0.0213	OG0014599
	GO:0008238	exopeptidase activity	Molecular Function	0.0218	OG0016685
	GO:0003854	3-beta-hydroxy-delta5-steroid dehydrogenase activity	Molecular Function	0.0218	OG0014518
	GO:0047730	carnosine synthase activity	Molecular Function	0.0272	OG0007345
	GO:0031072	heat shock protein binding	Molecular Function	0.0272	OG0012197
	GO:0005506	iron ion binding	Molecular Function	0.0319	OG0009333;OG0012192;OG0012205;OG0016416
	GO:0004857	enzyme inhibitor activity	Molecular Function	0.0325	OG0017042
	GO:0008374	O-acyltransferase activity	Molecular Function	0.0325	OG0018142
	GO:0008241	peptidyl-dipeptidase activity	Molecular Function	0.0325	OG0015993
	GO:0008271	secondary active sulfate transmembrane transporter activity	Molecular Function	0.0379	OG0006708
	GO:0030170	pyridoxal phosphate binding	Molecular Function	0.043	OG0010565;OG0018593
	GO:0051087	chaperone binding	Molecular Function	0.0431	OG0010437
	GO:0042802	identical protein binding	Molecular Function	0.0431	OG0018593
	GO:0008171	O-methyltransferase activity	Molecular Function	0.0484	OG0013397
	GO:0005158	insulin receptor binding	Molecular Function	0.0484	OG0009678
	GO:0031966	mitochondrial membrane	Cellular Component	0.0005	OG0013509;OG0011059
	GO:0005634	nucleus	Cellular Component	0.0232	OG0013371;OG0019119;OG0012732;OG0015227;OG0013079;OG0016618;OG0009749;OG0014300
	GO:0005802	trans-Golgi network	Cellular Component	0.0427	OG0019478
	GO:0006839	mitochondrial transport	Biological Process	0.0003	OG0011059;OG0013509
	GO:0006950	response to stress	Biological Process	0.0036	OG0010437;OG0013079;OG0013371
	GO:0051726	regulation of cell cycle	Biological Process	0.0045	OG0013079;OG0013371
	GO:0042412	taurine biosynthetic process	Biological Process	0.0056	OG0012205
	GO:0019451	L-cysteine catabolic process to pyruvate, using cysteine dioxygenase	Biological Process	0.0056	OG0012205
	GO:0032781	positive regulation of ATPase activity	Biological Process	0.0056	OG0010437
	GO:0010121	arginine catabolic process to proline via ornithine	Biological Process	0.0056	OG0018593
	GO:0019544	arginine catabolic process to glutamate	Biological Process	0.0056	OG0018593
	GO:0000097	sulfur amino acid biosynthetic process	Biological Process	0.0056	OG0012205
	GO:0006355	regulation of transcription, DNA-templated	Biological Process	0.0101	OG0016618;OG0019119;OG0019311;OG0008494;OG0010049;OG0009749;OG0014300;OG0017801
	GO:0071901	negative regulation of protein serine/threonine kinase activity	Biological Process	0.0112	OG0015227
	GO:0044255	cellular lipid metabolic process	Biological Process	0.0112	OG0018142
	GO:0006457	protein folding	Biological Process	0.0143	OG0014599;OG0004218
	GO:0006694	steroid biosynthetic process	Biological Process	0.0222	OG0014518
	GO:0009408	response to heat	Biological Process	0.0222	OG0012197
	GO:0006869	lipid transport	Biological Process	0.023	OG0011203;OG0008927;OG0007998
	GO:0035499	carnosine biosynthetic process	Biological Process	0.0277	OG0007345
	GO:0005975	carbohydrate metabolic process	Biological Process	0.0366	OG0006985;OG0010440;OG0011503;OG0018534
	GO:1902358	sulfate transmembrane transport	Biological Process	0.0386	OG0006708
	GO:0006094	gluconeogenesis	Biological Process	0.0386	OG0008062
	GO:0070085	glycosylation	Biological Process	0.0439	OG0016137
	GO:0006412	translation	Biological Process	0.0476	OG0007270;OG0013509;OG0013913
	GO:0006689	ganglioside catabolic process	Biological Process	0.0493	OG0006932
DEGs from AR_HS vs. HK_HS	GO:0051082	unfolded protein binding	Molecular Function	1.28216e-05	OG0009339;OG0007749;OG0017010;OG0010603;OG0008670;OG0014599;OG0007113;OG0015219;OG0005077;OG0010018;OG0005207
	GO:0031072	heat shock protein binding	Molecular Function	7.27217e-05	OG0007113;OG0008670;OG0015219;OG0005207
	GO:0051287	NAD binding	Molecular Function	7.75911e-05	OG0016399;OG0015033;OG0006688;OG0010853;OG0015937;OG0017448;OG0017541;OG0016594;OG0007565
	GO:0051087	chaperone binding	Molecular Function	0.000119859	OG0005207;OG0006228;OG0009339;OG0010437;OG0007749
	GO:0004616	phosphogluconate dehydrogenase (decarboxylating) activity	Molecular Function	0.0029	OG0017448;OG0017541;OG0006688
	GO:0004560	alpha-L-fucosidase activity	Molecular Function	0.0068	OG0015162;OG0012849;OG0013054
	GO:0008442	3-hydroxyisobutyrate dehydrogenase activity	Molecular Function	0.0086	OG0017448;OG0017541
	GO:0004748	ribonucleoside-diphosphate reductase activity, thioredoxin disulfide as acceptor	Molecular Function	0.0086	OG0007658;OG0013877
	GO:0004367	glycerol-3-phosphate dehydrogenase [NAD+] activity	Molecular Function	0.0086	OG0015937;OG0016399
	GO:0003755	peptidyl-prolyl cis-trans isomerase activity	Molecular Function	0.0126	OG0006508;OG0006320;OG0004368;OG0013424;OG0011749;OG0014189
	GO:0016874	ligase activity	Molecular Function	0.014	OG0012395;OG0010936;OG0010941;OG0009762;OG0018488;OG0012025;OG0014601;OG0005386;OG0010412;OG0011129;OG0009745;OG0006413;OG0019283;OG0015049;OG0005223;OG0009684;OG0010793;OG0006239
	GO:0004222	metalloendopeptidase activity	Molecular Function	0.0143	OG0013806;OG0012594;OG0009474;OG0011007;OG0017862;OG0018448;OG0012996;OG0010964;OG0012068;OG0018306;OG0016545;OG0010143;OG0007879;OG0018740;OG0009527
	GO:0009055	electron carrier activity	Molecular Function	0.0236	OG0013992;OG0008211;OG0011164;OG0014259;OG0009998;OG0011288
	GO:0008453	alanine-glyoxylate transaminase activity	Molecular Function	0.0241	OG0007796;OG0011576
	GO:0004634	phosphopyruvate hydratase activity	Molecular Function	0.0241	OG0008373;OG0013366
	GO:0005215	transporter activity	Molecular Function	0.0322	OG0012055;OG0016229;OG0007790;OG0017745;OG0009645;OG0019224;OG0013953;OG0018307;OG0017513;OG0017412;OG0013361;OG0012631;OG0009049;OG0008932;OG0017124;OG0004369;OG0004630;OG0005320;OG0005700;OG0005716;OG0006268;OG0006381;OG0006762;OG0006957;OG0006970;OG0006982;OG0007581;OG0007968;OG0008444;OG0008500;OG0008539;OG0009252;OG0009391;OG0009459;OG0009546;OG0009722;OG0009732;OG0010249;OG0010762;OG0010954…
	GO:0003743	translation initiation factor activity	Molecular Function	0.0347	OG0015504;OG0011759;OG0014099;OG0015335;OG0016640;OG0014233;OG0014484;OG0004360;OG0014269;OG0013077;OG0005152
	GO:0004602	glutathione peroxidase activity	Molecular Function	0.0434	OG0011675;OG0005218;OG0013012
	GO:0042803	protein homodimerization activity	Molecular Function	0.0434	OG0016399;OG0006376;OG0015937
	GO:0008121	ubiquinol-cytochrome-c reductase activity	Molecular Function	0.0452	OG0013136;OG0007503
	GO:0008479	queuine tRNA-ribosyltransferase activity	Molecular Function	0.0452	OG0006168;OG0004759
	GO:0004000	adenosine deaminase activity	Molecular Function	0.0452	OG0017466;OG0008366
	GO:0016175	superoxide-generating NADPH oxidase activity	Molecular Function	0.0452	OG0008736;OG0012119
	GO:0005669	transcription factor TFIID complex	Cellular Component	0.0051	OG0016640
	GO:0031314	extrinsic component of mitochondrial inner membrane	Cellular Component	0.0079	OG0009631;OG0012920;OG0005730
	GO:0005971	ribonucleoside-diphosphate reductase complex	Cellular Component	0.0094	OG0007658;OG0013877
	GO:0005685	U1 snRNP	Cellular Component	0.0146	OG0015750;OG0013889;OG0004392
	GO:0005858	axonemal dynein complex	Cellular Component	0.0265	OG0011844;OG0012106
	GO:0000015	phosphopyruvate hydratase complex	Cellular Component	0.0265	OG0008373;OG0013366
	GO:0005802	trans-Golgi network	Cellular Component	0.0492	OG0008136;OG0007461;OG0014788
	GO:0019773	proteasome core complex, alpha-subunit complex	Cellular Component	0.0496	OG0005041;OG0010335
	GO:0006950	response to stress	Biological Process	2.73877e-05	OG0010640;OG0013854;OG0011157;OG0010437;OG0015182;OG0014932;OG0015640;OG0010911;OG0013371;OG0015486;OG0013408;OG0011273
	GO:0006457	protein folding	Biological Process	0.0004	OG0006320;OG0005077;OG0004368;OG0013424;OG0007749;OG0011749;OG0009339;OG0005207;OG0010018;OG0007113;OG0008670;OG0014599;OG0017010;OG0010603
	GO:0051726	regulation of cell cycle	Biological Process	0.0014	OG0013657;OG0009415;OG0011935;OG0013371;OG0013854;OG0013408
	GO:0006004	fucose metabolic process	Biological Process	0.0067	OG0013054;OG0015162;OG0012849
	GO:0000413	protein peptidyl-prolyl isomerization	Biological Process	0.0075	OG0004368;OG0006320;OG0006508;OG0014189;OG0011749;OG0013424
	GO:0032923	organic phosphonate biosynthetic process	Biological Process	0.0085	OG0017392;OG0008295
	GO:0009263	deoxyribonucleotide biosynthetic process	Biological Process	0.0085	OG0013877;OG0007658
	GO:0002376	immune system process	Biological Process	0.0085	OG0004810;OG0005329
	GO:0046168	glycerol-3-phosphate catabolic process	Biological Process	0.0085	OG0015937;OG0016399
	GO:0034470	ncRNA processing	Biological Process	0.0085	OG0008542;OG0008648
	GO:0055114	oxidation-reduction process	Biological Process	0.0094	OG0013992;OG0005268;OG0016136;OG0011879;OG0009510;OG0016860;OG0017093;OG0009453;OG0010727;OG0007388;OG0010644;OG0017934;OG0007658;OG0014454;OG0006902;OG0018336;OG0015766;OG0011675;OG0010233;OG0008920;OG0012084;OG0007160;OG0019209;OG0014885;OG0009279;OG0018235;OG0017541;OG0017972;OG0011968;OG0005158;OG0013877;OG0018862;OG0005458;OG0007565;OG0019182;OG0013738;OG0012666;OG0012948;OG0006000;OG0012119…
	GO:0030433	ubiquitin-dependent ERAD pathway	Biological Process	0.0095	OG0014141;OG0013738;OG0019056;OG0010793
	GO:0006744	ubiquinone biosynthetic process	Biological Process	0.0126	OG0009631;OG0005730;OG0012920
	GO:0051091	positive regulation of sequence-specific DNA binding transcription factor activity	Biological Process	0.0152	OG0011052
	GO:0006836	neurotransmitter transport	Biological Process	0.0187	OG0007355;OG0007669;OG0009702;OG0016932
	GO:0009058	biosynthetic process	Biological Process	0.0231	OG0015356;OG0013319;OG0014129;OG0018799;OG0018641;OG0006142
	GO:0006574	valine catabolic process	Biological Process	0.0239	OG0017448;OG0017541
	GO:0009408	response to heat	Biological Process	0.0239	OG0007113;OG0008670
	GO:0006895	Golgi to endosome transport	Biological Process	0.0239	OG0014788;OG0008136
	GO:0001539	cilium or flagellum-dependent cell motility	Biological Process	0.0239	OG0012106;OG0011844
	GO:0006869	lipid transport	Biological Process	0.0255	OG0017283;OG0011203;OG0013048;OG0004373;OG0015486
	GO:0008380	RNA splicing	Biological Process	0.0306	OG0014229;OG0016320;OG0009270
	GO:0006814	sodium ion transport	Biological Process	0.0338	OG0016229;OG0009645;OG0012055;OG0007790
	GO:0006569	tryptophan catabolic process	Biological Process	0.0448	OG0017573;OG0011879
	GO:0019805	quinolinate biosynthetic process	Biological Process	0.0448	OG0011879;OG0017573
	GO:0000387	spliceosomal snRNP assembly	Biological Process	0.0448	OG0019150;OG0004392
	GO:0043420	anthranilate metabolic process	Biological Process	0.0448	OG0011879;OG0017573
	GO:0042554	superoxide anion generation	Biological Process	0.0448	OG0008736;OG0012119
	GO:0035999	tetrahydrofolate interconversion	Biological Process	0.0448	OG0008409;OG0016385
	GO:0008616	queuosine biosynthetic process	Biological Process	0.0448	OG0006168;OG0004759
	GO:0034354	'de novo' NAD biosynthetic process from tryptophan	Biological Process	0.0448	OG0011879;OG0017573
DEGs from AR_LS vs. HK_LS	GO:0003735	structural constituent of ribosome	Molecular Function	0.0034	OG0007377;OG0015667;OG0010053;OG0011394;OG0013385;OG0014832;OG0013953;OG0011383;OG0006743;OG0015747;OG0017049;OG0006470;OG0014210;OG0011035;OG0004994;OG0016106;OG0011250;OG0016578
	GO:0004367	glycerol-3-phosphate dehydrogenase [NAD+] activity	Molecular Function	0.0075	OG0015937;OG0016399
	GO:0004748	ribonucleoside-diphosphate reductase activity, thioredoxin disulfide as acceptor	Molecular Function	0.0075	OG0007658;OG0013877
	GO:0003743	translation initiation factor activity	Molecular Function	0.0093	OG0009150;OG0015504;OG0011759;OG0014099;OG0016640;OG0014233;OG0008534;OG0014484;OG0004360;OG0014269;OG0013077;OG0015427
	GO:0051287	NAD binding	Molecular Function	0.0094	OG0016399;OG0010853;OG0015937;OG0016594;OG0016793;OG0007565
	GO:0004222	metalloendopeptidase activity	Molecular Function	0.0188	OG0012594;OG0011007;OG0017509;OG0016736;OG0018448;OG0012996;OG0014720;OG0010964;OG0018306;OG0016545;OG0010143;OG0007879;OG0018740;OG0009527
	GO:2001070	starch binding	Molecular Function	0.0213	OG0005657;OG0008548
	GO:0008453	alanine-glyoxylate transaminase activity	Molecular Function	0.0213	OG0007796;OG0011576
	GO:0004356	glutamate-ammonia ligase activity	Molecular Function	0.0213	OG0006386;OG0006513
	GO:0004634	phosphopyruvate hydratase activity	Molecular Function	0.0213	OG0008373;OG0013366
	GO:0004197	cysteine-type endopeptidase activity	Molecular Function	0.0215	OG0008668;OG0019267;OG0016062;OG0016102;OG0015070;OG0004484
	GO:0022892	substrate-specific transporter activity	Molecular Function	0.0258	OG0004264;OG0004620;OG0005564;OG0005696;OG0006158;OG0006189;OG0006499;OG0006502;OG0006983;OG0007921;OG0009514;OG0009598;OG0009740;OG0010427;OG0010605;OG0011538;OG0012267;OG0013013;OG0013885;OG0015486;OG0016313;OG0016370;OG0016682;OG0017195;OG0017212;OG0017313;OG0018103;OG0018224;OG0018441;OG0019005;OG0019201;OG0019498;OG0019546;OG0019699;OG0020224
	GO:0008137	NADH dehydrogenase (ubiquinone) activity	Molecular Function	0.0262	OG0016594;OG0013380;OG0009861
	GO:0015075	ion transmembrane transporter activity	Molecular Function	0.0285	OG0004264;OG0004620;OG0005564;OG0005696;OG0006189;OG0006499;OG0006502;OG0006983;OG0009514;OG0009598;OG0010427;OG0010605;OG0011538;OG0013885;OG0016313;OG0016370;OG0016682;OG0017195;OG0017212;OG0017313;OG0018103;OG0018224;OG0018441;OG0019005;OG0019498;OG0019546;OG0019699;OG0020224
	GO:0004198	calcium-dependent cysteine-type endopeptidase activity	Molecular Function	0.0355	OG0008119;OG0005914;OG0017061;OG0012589
	GO:0016614	oxidoreductase activity, acting on CH-OH group of donors	Molecular Function	0.0355	OG0005158;OG0015169;OG0017387;OG0015904
	GO:0030170	pyridoxal phosphate binding	Molecular Function	0.0378	OG0013319;OG0017573;OG0011350;OG0009278;OG0008495;OG0007796;OG0012756;OG0017130
	GO:0031072	heat shock protein binding	Molecular Function	0.0402	OG0007113;OG0015219
	GO:0051861	glycolipid binding	Molecular Function	0.0402	OG0009740;OG0007921
	GO:0019789	SUMO transferase activity	Molecular Function	0.0402	OG0019580;OG0016605
	GO:0017089	glycolipid transporter activity	Molecular Function	0.0402	OG0007921;OG0009740
	GO:0046873	metal ion transmembrane transporter activity	Molecular Function	0.0443	OG0005564;OG0005696;OG0009514;OG0010427;OG0010605;OG0011538;OG0013885;OG0016682;OG0018441;OG0019005;OG0019498
	GO:0005747	mitochondrial respiratory chain complex I	Cellular Component	0.003	OG0005722;OG0017214;OG0009861
	GO:0005971	ribonucleoside-diphosphate reductase complex	Cellular Component	0.0086	OG0007658;OG0013877
	GO:0000015	phosphopyruvate hydratase complex	Cellular Component	0.0242	OG0008373;OG0013366
	GO:0005802	trans-Golgi network	Cellular Component	0.0436	OG0008136;OG0007461;OG0014788
	GO:0022625	cytosolic large ribosomal subunit	Cellular Component	0.0471	OG0013385;OG0007377;OG0017049;OG0015667;OG0014832
	GO:0006950	response to stress	Biological Process	0.0016	OG0010640;OG0013013;OG0015182;OG0014932;OG0015640;OG0010911;OG0013371;OG0015486;OG0011273
	GO:0006508	proteolysis	Biological Process	0.0027	OG0008119;OG0009527;OG0004484;OG0019788;OG0012589;OG0017509;OG0017992;OG0012996;OG0011655;OG0014720;OG0019267;OG0005914;OG0015536;OG0017061;OG0016062;OG0016736;OG0008668;OG0010266;OG0012594;OG0010964;OG0011791;OG0016545;OG0010143;OG0006282;OG0018306;OG0018787;OG0018448;OG0010298;OG0015070;OG0012232;OG0018178;OG0007879;OG0017274;OG0009107;OG0018740;OG0016102;OG0018529
	GO:0006412	translation	Biological Process	0.0051	OG0014832;OG0013953;OG0011383;OG0010053;OG0011394;OG0013385;OG0014210;OG0016106;OG0004994;OG0011035;OG0011250;OG0016578;OG0010994;OG0006743;OG0006470;OG0017049;OG0015747
	GO:0046168	glycerol-3-phosphate catabolic process	Biological Process	0.0072	OG0015937;OG0016399
	GO:0002376	immune system process	Biological Process	0.0072	OG0004810;OG0005329
	GO:0019700	organic phosphonate catabolic process	Biological Process	0.0072	OG0006880;OG0011576
	GO:0009263	deoxyribonucleotide biosynthetic process	Biological Process	0.0072	OG0013877;OG0007658
	GO:0006542	glutamine biosynthetic process	Biological Process	0.0072	OG0006513;OG0006386
	GO:0032923	organic phosphonate biosynthetic process	Biological Process	0.0072	OG0017392;OG0008295
	GO:0055114	oxidation-reduction process	Biological Process	0.009	OG0005268;OG0016136;OG0011879;OG0009510;OG0016860;OG0009453;OG0005722;OG0007388;OG0010644;OG0017934;OG0007658;OG0014454;OG0006902;OG0007526;OG0018336;OG0015766;OG0011675;OG0015904;OG0019748;OG0010233;OG0012084;OG0007160;OG0019209;OG0008354;OG0014885;OG0009279;OG0018235;OG0018582;OG0019017;OG0005158;OG0013877;OG0018862;OG0004736;OG0005458;OG0008807;OG0007565;OG0019182;OG0015169;OG0016448;OG0012948…
	GO:0030163	protein catabolic process	Biological Process	0.01	OG0010266;OG0006282;OG0011655
	GO:0006895	Golgi to endosome transport	Biological Process	0.0204	OG0014788;OG0008136
	GO:0006281	DNA repair	Biological Process	0.0227	OG0017853;OG0019052;OG0013646;OG0013912;OG0008669;OG0017724;OG0009701;OG0013879;OG0011759;OG0014953
	GO:0070836	caveola assembly	Biological Process	0.0258	OG0015560;OG0014807;OG0015766;OG0019748
	GO:0006471	protein ADP-ribosylation	Biological Process	0.0347	OG0019220;OG0010853;OG0015331
	GO:0006811	ion transport	Biological Process	0.0366	OG0004264;OG0004620;OG0005696;OG0006189;OG0006499;OG0006502;OG0006838;OG0006983;OG0009510;OG0009598;OG0009645;OG0010427;OG0010605;OG0011538;OG0013885;OG0016229;OG0016313;OG0016370;OG0016682;OG0017195;OG0017212;OG0017313;OG0018103;OG0018224;OG0018441;OG0019005;OG0019498;OG0019546;OG0019699;OG0020224;OG0008927;OG0004369;OG0004630;OG0005320;OG0005700;OG0006268;OG0006957;OG0006970;OG0007581;OG0007968…
	GO:0006836	neurotransmitter transport	Biological Process	0.0375	OG0005564;OG0007669
	GO:0034354	'de novo' NAD biosynthetic process from tryptophan	Biological Process	0.0384	OG0011879;OG0017573
	GO:0043420	anthranilate metabolic process	Biological Process	0.0384	OG0011879;OG0017573
	GO:0006569	tryptophan catabolic process	Biological Process	0.0384	OG0017573;OG0011879
	GO:0019805	quinolinate biosynthetic process	Biological Process	0.0384	OG0011879;OG0017573
	GO:0046836	glycolipid transport	Biological Process	0.0384	OG0009740;OG0007921
	GO:0007160	cell-matrix adhesion	Biological Process	0.0404	OG0006041;OG0009801;OG0009586;OG0009527;OG0005830
	GO:0050896	response to stimulus	Biological Process	0.0465	OG0018703;OG0005329;OG0004810
	GO:0008152	metabolic process	Biological Process	0.049	OG0016738;OG0008326;OG0004971;OG0004875;OG0016825;OG0005238;OG0006910;OG0009972;OG0020215;OG0017198;OG0007685;OG0011674;OG0007609;OG0016288;OG0013844;OG0017874
genes in turquoise module	GO:0006281	DNA repair	Biological Process	0.000102537	OG0017853;OG0017737;OG0009315;OG0019052;OG0011928;OG0010679;OG0014840;OG0018858;OG0012961;OG0009908;OG0014058;OG0010622;OG0010294;OG0017724;OG0010673;OG0013879;OG0018072;OG0005811
	GO:0006633	fatty acid biosynthetic process	Biological Process	0.0003	OG0017405;OG0016522;OG0016296;OG0016708;OG0017524;OG0013629;OG0011999;OG0013118;OG0017146;OG0013322;OG0008920
	GO:0006471	protein ADP-ribosylation	Biological Process	0.0021	OG0015765;OG0010853;OG0009168;OG0009376;OG0015331
	GO:0050896	response to stimulus	Biological Process	0.0038	OG0019324;OG0013514;OG0005329;OG0006693;OG0004810
	GO:0008152	metabolic process	Biological Process	0.0047	OG0009146;OG0008326;OG0008849;OG0005966;OG0016825;OG0005238;OG0006910;OG0018439;OG0020215;OG0018151;OG0005769;OG0014711;OG0015399;OG0018196;OG0010780;OG0009116;OG0007685;OG0007891;OG0012952;OG0005718;OG0016288;OG0007950;OG0009169;OG0015917;OG0017874
	GO:0006869	lipid transport	Biological Process	0.005	OG0017283;OG0011203;OG0013048;OG0018710;OG0013501;OG0004373;OG0015486
	GO:0006950	response to stress	Biological Process	0.0055	OG0013854;OG0011157;OG0010437;OG0015182;OG0014932;OG0015640;OG0010911;OG0015486;OG0013408;OG0011273
	GO:0034354	'de novo' NAD biosynthetic process from tryptophan	Biological Process	0.0064	OG0011879;OG0017573;OG0010394
	GO:0043420	anthranilate metabolic process	Biological Process	0.0064	OG0011879;OG0010394;OG0017573
	GO:0006569	tryptophan catabolic process	Biological Process	0.0064	OG0010394;OG0017573;OG0011879
	GO:0019805	quinolinate biosynthetic process	Biological Process	0.0064	OG0011879;OG0017573;OG0010394
	GO:0010467	gene expression	Biological Process	0.0064	OG0019975;OG0012207;OG0014476
	GO:0006508	proteolysis	Biological Process	0.0071	OG0012319;OG0009527;OG0004484;OG0011842;OG0014275;OG0015484;OG0004725;OG0017439;OG0019788;OG0017509;OG0012996;OG0014720;OG0019728;OG0019267;OG0005914;OG0015536;OG0017061;OG0019417;OG0016736;OG0010266;OG0007628;OG0012594;OG0005368;OG0010964;OG0018922;OG0016545;OG0011764;OG0010143;OG0011369;OG0011361;OG0018306;OG0020029;OG0008259;OG0018787;OG0018448;OG0013572;OG0012068;OG0018178;OG0007879;OG0010928…
	GO:0055085	transmembrane transport	Biological Process	0.008	OG0013953;OG0009645;OG0017745;OG0010016;OG0017412;OG0018307;OG0008161;OG0010954;OG0016229;OG0019498;OG0012055;OG0013471;OG0011538;OG0016932;OG0016526;OG0019382;OG0014130;OG0020185;OG0019868;OG0004369;OG0006402;OG0017037;OG0008801;OG0016041;OG0011043;OG0012305;OG0010107;OG0010592;OG0007214;OG0006381;OG0007254;OG0019039;OG0009514;OG0014747;OG0005096;OG0006659;OG0005681;OG0005225;OG0016025;OG0011258…
	GO:0019441	tryptophan catabolic process to kynurenine	Biological Process	0.0146	OG0006902;OG0008508
	GO:0002376	immune system process	Biological Process	0.0146	OG0004810;OG0005329
	GO:0044271	cellular nitrogen compound biosynthetic process	Biological Process	0.0146	OG0019975;OG0012207
	GO:0055114	oxidation-reduction process	Biological Process	0.0194	OG0007679;OG0008764;OG0005268;OG0011879;OG0017138;OG0009510;OG0016860;OG0013722;OG0008347;OG0007388;OG0012314;OG0009232;OG0013629;OG0010644;OG0011580;OG0006902;OG0014931;OG0007526;OG0017146;OG0018336;OG0015766;OG0014258;OG0011999;OG0011675;OG0008778;OG0017739;OG0015904;OG0019748;OG0008168;OG0017307;OG0008920;OG0012084;OG0019209;OG0014885;OG0009279;OG0018235;OG0018582;OG0010014;OG0005495;OG0017759…
	GO:0070836	caveola assembly	Biological Process	0.0201	OG0015719;OG0015560;OG0014807;OG0015766;OG0019748
	GO:0006464	cellular protein modification process	Biological Process	0.0201	OG0006096;OG0004960;OG0004604;OG0011642;OG0008321
	GO:0000723	telomere maintenance	Biological Process	0.0266	OG0005811;OG0014058;OG0017872
	GO:0000413	protein peptidyl-prolyl isomerization	Biological Process	0.0268	OG0004368;OG0014611;OG0006320;OG0006508;OG0016218;OG0014189
	GO:0044238	primary metabolic process	Biological Process	0.0349	OG0007522;OG0014476;OG0009956;OG0010684
	GO:0006898	receptor-mediated endocytosis	Biological Process	0.0393	OG0018235;OG0013362;OG0005061;OG0016686;OG0017274;OG0019813;OG0011935;OG0014275;OG0016557;OG0011152
	GO:0051382	kinetochore assembly	Biological Process	0.0404	OG0014679;OG0010107
	GO:0000727	double-strand break repair via break-induced replication	Biological Process	0.0404	OG0017781;OG0008092
	GO:0006071	glycerol metabolic process	Biological Process	0.0404	OG0010084;OG0006252
	GO:0034645	cellular macromolecule biosynthetic process	Biological Process	0.0404	OG0019975;OG0012207
	GO:0001539	cilium or flagellum-dependent cell motility	Biological Process	0.0404	OG0012106;OG0011844
	GO:0044260	cellular macromolecule metabolic process	Biological Process	0.0425	OG0014476;OG0007522;OG0009956
	GO:0016790	thiolester hydrolase activity	Molecular Function	0.0004	OG0017405;OG0016708;OG0020215;OG0016296;OG0017524
	GO:0004222	metalloendopeptidase activity	Molecular Function	0.0036	OG0007628;OG0012594;OG0017509;OG0004725;OG0016736;OG0017439;OG0018448;OG0012996;OG0014720;OG0010964;OG0018922;OG0012068;OG0018306;OG0016545;OG0011764;OG0010143;OG0007879;OG0018740;OG0009527;OG0016840
	GO:0016740	transferase activity	Molecular Function	0.006	OG0008262;OG0004810;OG0013319;OG0010009;OG0014357;OG0007679;OG0008321;OG0013118;OG0014767;OG0007124;OG0014711;OG0016522;OG0020112;OG0008102;OG0005440;OG0018322;OG0011699;OG0007666;OG0005329;OG0009169;OG0004947
	GO:0043138	3'-5' DNA helicase activity	Molecular Function	0.0064	OG0010512;OG0008092;OG0017781
	GO:0016491	oxidoreductase activity	Molecular Function	0.008	OG0018862;OG0013717;OG0005268;OG0007679;OG0008764;OG0012314;OG0008043;OG0016860;OG0017138;OG0004754;OG0018700;OG0019716;OG0013629;OG0005341;OG0012011;OG0019496;OG0017739;OG0018644;OG0011999;OG0005967;OG0008920;OG0004391;OG0012886;OG0017307;OG0009111;OG0010398;OG0008168;OG0011666;OG0018582
	GO:0003998	acylphosphatase activity	Molecular Function	0.0146	OG0011028;OG0011906
	GO:0003963	RNA-3'-phosphate cyclase activity	Molecular Function	0.0146	OG0013553;OG0014186
	GO:0003953	NAD+ nucleosidase activity	Molecular Function	0.0146	OG0018116;OG0018355
	GO:0004035	alkaline phosphatase activity	Molecular Function	0.0146	OG0008291;OG0008735
	GO:0003956	NAD(P)+-protein-arginine ADP-ribosyltransferase activity	Molecular Function	0.0146	OG0015331;OG0015765
	GO:0004502	kynurenine 3-monooxygenase activity	Molecular Function	0.0146	OG0011879;OG0010394
	GO:0097159	organic cyclic compound binding	Molecular Function	0.0201	OG0019975;OG0019064;OG0012207;OG0004876;OG0018721;OG0010780;OG0012202
	GO:1901363	heterocyclic compound binding	Molecular Function	0.0201	OG0010780;OG0012202;OG0019975;OG0019064;OG0018721;OG0004876;OG0012207
	GO:0005319	lipid transporter activity	Molecular Function	0.0201	OG0013048;OG0011203;OG0018710;OG0013501;OG0015486
	GO:0043167	ion binding	Molecular Function	0.0201	OG0019340;OG0012197;OG0005356;OG0005014;OG0017874
	GO:0008233	peptidase activity	Molecular Function	0.0256	OG0011842;OG0019320;OG0016939;OG0010266;OG0004825;OG0008663;OG0012013;OG0011844;OG0020029;OG0018269;OG0011369
	GO:0071949	FAD binding	Molecular Function	0.0266	OG0008778;OG0011879;OG0010394
	GO:0016614	oxidoreductase activity, acting on CH-OH group of donors	Molecular Function	0.0273	OG0005158;OG0015169;OG0017387;OG0004416;OG0015904
	GO:0016787	hydrolase activity	Molecular Function	0.0309	OG0009077;OG0009994;OG0005718;OG0008958;OG0008577;OG0008145;OG0005238;OG0013888;OG0015816;OG0012588;OG0016041;OG0005769;OG0019109;OG0009232;OG0016007;OG0011813;OG0007891;OG0010978;OG0017356;OG0015221;OG0009959;OG0018439;OG0008321;OG0017294;OG0007086
	GO:0005506	iron ion binding	Molecular Function	0.0312	OG0013629;OG0008916;OG0014885;OG0015766;OG0018336;OG0017146;OG0011999;OG0014258;OG0005495;OG0019748;OG0005489;OG0015560;OG0017759;OG0019182;OG0009956;OG0008920;OG0015564;OG0008347
	GO:0016853	isomerase activity	Molecular Function	0.0338	OG0009278;OG0009279;OG0009116;OG0018259;OG0008489;OG0006096
	GO:0004634	phosphopyruvate hydratase activity	Molecular Function	0.0404	OG0008373;OG0013366;OG0009005;OG0017772;OG0004463;OG0005364
	GO:0003725	double-stranded RNA binding	Molecular Function	0.0404	OG0014476;OG0013617
	GO:0005215	transporter activity	Molecular Function	0.0412	OG0016072;OG0012055;OG0016229;OG0006659;OG0017745;OG0009645;OG0013953;OG0018307;OG0017513;OG0017412;OG0012631;OG0009014;OG0019868;OG0010005;OG0006402;OG0011258;OG0017037;OG0017124
	GO:0003755	peptidyl-prolyl cis-trans isomerase activity	Molecular Function	0.0419	OG0006508;OG0014611;OG0006320;OG0004368;OG0014189;OG0016218
	GO:0008081	phosphoric diester hydrolase activity	Molecular Function	0.0425	OG0014917;OG0016997;OG0010679
	GO:0005044	scavenger receptor activity	Molecular Function	0.0459	OG0019813;OG0016557;OG0011152;OG0014275;OG0005061;OG0018235;OG0013362;OG0017274;OG0016686
	GO:0016020	membrane	Cellular Component	3e-05	OG0006471;OG0017875;OG0012892;OG0017759;OG0004263;OG0019120;OG0019784;OG0010792;OG0010572;OG0010601;OG0018236;OG0012952;OG0020158;OG0016736;OG0013284;OG0015862;OG0004542;OG0016025;OG0014018;OG0019473;OG0011839;OG0014780;OG0019321;OG0006510;OG0019846;OG0005503;OG0019974;OG0019655;OG0010802;OG0020075;OG0020022;OG0005440;OG0019813;OG0019053;OG0016549;OG0006252;OG0011485;OG0015833;OG0011510;OG0013778…
	GO:0016021	integral component of membrane	Cellular Component	0.0012	OG0007881;OG0011879;OG0019868;OG0010331;OG0017983;OG0006458;OG0007047;OG0010890;OG0012305;OG0004483;OG0015840;OG0007307;OG0017930;OG0017245;OG0005277;OG0016545;OG0011538;OG0019654;OG0009070;OG0017370;OG0012321;OG0011628;OG0019984;OG0008920;OG0018615;OG0019748;OG0010121;OG0013900;OG0014994;OG0019064;OG0013527;OG0019039;OG0005649;OG0016072;OG0018279;OG0009647;OG0010324;OG0014257;OG0006892;OG0011043…
	GO:0000811	GINS complex	Cellular Component	0.0023	OG0008092;OG0010512;OG0017781
	GO:0005901	caveola	Cellular Component	0.0459	OG0015719;OG0019748;OG0014807;OG0015766
	GO:0005858	axonemal dynein complex	Cellular Component	0.0474	OG0011844;OG0012106
	GO:0031298	replication fork protection complex	Cellular Component	0.0474	OG0017781;OG0008092
	GO:0000015	phosphopyruvate hydratase complex	Cellular Component	0.0474	OG0008373;OG0013366
genes in green module	GO:0004930	G-protein coupled receptor activity	Molecular Function	0.0006	OG0012934;OG0009221;OG0005247;OG0006934;OG0014049;OG0012866;OG0004396;OG0015265
	GO:0004587	ornithine-oxo-acid transaminase activity	Molecular Function	0.0069	OG0018593
	GO:0052861	glucan endo-1,3-beta-glucanase activity, C-3 substituted reducing group	Molecular Function	0.0069	OG0007948
	GO:0004415	hyalurononglucosaminidase activity	Molecular Function	0.0069	OG0007990
	GO:0042132	fructose 1,6-bisphosphate 1-phosphatase activity	Molecular Function	0.0069	OG0011503
	GO:0017172	cysteine dioxygenase activity	Molecular Function	0.0069	OG0012205
	GO:0004613	phosphoenolpyruvate carboxykinase (GTP) activity	Molecular Function	0.0138	OG0008062
	GO:0009374	biotin binding	Molecular Function	0.0138	OG0010557
	GO:0047730	carnosine synthase activity	Molecular Function	0.0138	OG0007345
	GO:0004736	pyruvate carboxylase activity	Molecular Function	0.0138	OG0010557;OG0005295
	GO:0005506	iron ion binding	Molecular Function	0.0268	OG0012205;OG0016441;OG0004691
	GO:0008374	O-acyltransferase activity	Molecular Function	0.0274	OG0018142
	GO:0031177	phosphopantetheine binding	Molecular Function	0.0274	OG0012948
	GO:0008271	secondary active sulfate transmembrane transporter activity	Molecular Function	0.0274	OG0006708
	GO:0030170	pyridoxal phosphate binding	Molecular Function	0.0384	OG0010565;OG0018593
	GO:0005125	cytokine activity	Molecular Function	0.0408	OG0009425
	GO:0004075	biotin carboxylase activity	Molecular Function	0.0408	OG0010557
	GO:0004497	monooxygenase activity	Molecular Function	0.0448	OG0016441;OG0004691
	GO:0032440	2-alkenal reductase [NAD(P)] activity	Molecular Function	0.0474	OG0007591
	GO:0016286	small conductance calcium-activated potassium channel activity	Molecular Function	0.0474	OG0008360
	GO:0051726	regulation of cell cycle	Biological Process	0.0002	OG0013079;OG0013371;OG0012887
	GO:0006094	gluconeogenesis	Biological Process	0.0005	OG0010557;OG0008062
	GO:0007186	G-protein coupled receptor signaling pathway	Biological Process	0.0007	OG0012934;OG0009221;OG0008901;OG0005247;OG0014049;OG0006934;OG0004396;OG0015265;OG0012866
	GO:0006950	response to stress	Biological Process	0.002	OG0012887;OG0013079;OG0013371
	GO:0042412	taurine biosynthetic process	Biological Process	0.0075	OG0012205;OG0011745;OG0006407
	GO:0000097	sulfur amino acid biosynthetic process	Biological Process	0.0075	OG0012205
	GO:0019451	L-cysteine catabolic process to pyruvate, using cysteine dioxygenase	Biological Process	0.0075	OG0012205
	GO:0010121	arginine catabolic process to proline via ornithine	Biological Process	0.0075	OG0018593
	GO:0019544	arginine catabolic process to glutamate	Biological Process	0.0075	OG0018593
	GO:0006090	pyruvate metabolic process	Biological Process	0.015	OG0010557;OG0009005;OG0005209
	GO:0044255	cellular lipid metabolic process	Biological Process	0.015	OG0018142
	GO:0035499	carnosine biosynthetic process	Biological Process	0.015	OG0007345
	GO:0070085	glycosylation	Biological Process	0.0298	OG0016137
	GO:1902358	sulfate transmembrane transport	Biological Process	0.0298	OG0006708
	GO:0016070	RNA metabolic process	Biological Process	0.0372	OG0011965
	GO:0020020	food vacuole	Cellular Component	0.0077	OG0017251
	GO:0016591	DNA-directed RNA polymerase II, holoenzyme	Cellular Component	0.0077	OG0011304
	GO:0005788	endoplasmic reticulum lumen	Cellular Component	0.0306	OG0007591
	GO:0031090	organelle membrane	Cellular Component	0.0306	OG0008726
genes in red module	GO:0008478	pyridoxal kinase activity	Molecular Function	0.0041	OG0005271
	GO:0030366	molybdopterin synthase activity	Molecular Function	0.0041	OG0010149
	GO:0017069	snRNA binding	Molecular Function	0.0082	OG0015227
	GO:0009013	succinate-semialdehyde dehydrogenase [NAD(P)+] activity	Molecular Function	0.0082	OG0019481
	GO:0005525	GTP binding	Molecular Function	0.0111	OG0011223;OG0011492;OG0013546;OG0011876
	GO:0004861	cyclin-dependent protein serine/threonine kinase inhibitor activity	Molecular Function	0.0122	OG0015227
	GO:0004497	monooxygenase activity	Molecular Function	0.0169	OG0014454;OG0017449
	GO:0016705	oxidoreductase activity, acting on paired donors, with incorporation or reduction of molecular oxygen	Molecular Function	0.0271	OG0014454;OG0017449
	GO:0016831	carboxy-lyase activity	Molecular Function	0.0323	OG0007434
	GO:0005244	voltage-gated ion channel activity	Molecular Function	0.0323	OG0005112
	GO:0003700	transcription factor activity, sequence-specific DNA binding	Molecular Function	0.0343	OG0017801;OG0008494;OG0019451
	GO:0016791	phosphatase activity	Molecular Function	0.0441	OG0004607
	GO:0006777	Mo-molybdopterin cofactor biosynthetic process	Biological Process	0.000147193	OG0010149;OG0005742
	GO:0009443	pyridoxal 5'-phosphate salvage	Biological Process	0.0039	OG0005271
	GO:0042816	vitamin B6 metabolic process	Biological Process	0.0039	OG0005271
	GO:0071901	negative regulation of protein serine/threonine kinase activity	Biological Process	0.0078	OG0015227
	GO:0005977	glycogen metabolic process	Biological Process	0.0117	OG0018111
	GO:0006839	mitochondrial transport	Biological Process	0.0156	OG0013509
	GO:0009450	gamma-aminobutyric acid catabolic process	Biological Process	0.0156	OG0019481
	GO:0019752	carboxylic acid metabolic process	Biological Process	0.0195	OG0007434
	GO:0007264	small GTPase mediated signal transduction	Biological Process	0.0202	OG0011492;OG0013546;OG0011223
	GO:0000122	negative regulation of transcription from RNA polymerase II promoter	Biological Process	0.0386	OG0015227
	GO:0019008	molybdopterin synthase complex	Cellular Component	0.0077	OG0010149
	GO:0016020	membrane	Cellular Component	0.0192	OG0011223;OG0019609;OG0015055;OG0011876;OG0011492;OG0004978
	GO:0031966	mitochondrial membrane	Cellular Component	0.023	OG0013509
	GO:0005829	cytosol	Cellular Component	0.037	OG0010149;OG0005271

## Sheet: KEGG enrichment
gene set	ko_id	Kegg_pathway	pvalue	Gene_ID
DEGs from AR_HS vs. AR_LS	ko00330	Arginine and proline metabolism	0.00171647	OG0005837;OG0018593;OG0007345
	ko00340	Histidine metabolism	0.00600825	OG0005837;OG0007345
	ko00410	beta-Alanine metabolism	0.0151238	OG0005837;OG0007345
	ko00600	Sphingolipid metabolism	0.0293014	OG0010565;OG0018616
	ko04141	Protein processing in endoplasmic reticulum	0.0477904	OG0016304;OG0006587;OG0007591
DEGs from HK_HS vs. HK_LS	ko00010	Glycolysis / Gluconeogenesis	0.000502379	OG0008062;OG0010440;OG0009113;OG0011503
	ko00330	Arginine and proline metabolism	0.0197627	OG0010423;OG0018593;OG0007345
	ko00030	Pentose phosphate pathway	0.0208585	OG0009113;OG0011503
	ko00830	Retinol metabolism	0.0208585	OG0016416;OG0009333
	ko04068	FoxO signaling pathway	0.0317819	OG0008062;OG0013079;OG0013371
	ko00051	Fructose and mannose metabolism	0.032922	OG0009113;OG0011503
	ko00340	Histidine metabolism	0.032922	OG0010423;OG0007345
	ko02010	ABC transporters	0.047094	OG0007956;OG0015217
DEGs from AR_HS vs. HK_HS	ko00511	Other glycan degradation	0.00157113	OG0012849;OG0010339;OG0010368;OG0012124;OG0013054;OG0019078;OG0015162
	ko04130	SNARE interactions in vesicular transport	0.00434028	OG0007924;OG0013229;OG0008566;OG0011073;OG0006872;OG0018420;OG0007307
	ko00480	Glutathione metabolism	0.00819354	OG0012739;OG0005803;OG0004875;OG0009024;OG0013877;OG0009149;OG0005218;OG0011675;OG0014563;OG0005440;OG0007658
	ko03050	Proteasome	0.0390857	OG0010335;OG0008255;OG0019056;OG0005041;OG0011655;OG0017373;OG0019458
	ko00130	Ubiquinone and other terpenoid-quinone biosynthesis	0.0438975	OG0020162;OG0012920;OG0009631
DEGs from AR_LS vs. HK_LS	ko00480	Glutathione metabolism	0.00019231	OG0005803;OG0017992;OG0004875;OG0016793;OG0013877;OG0009149;OG0005218;OG0011675;OG0015720;OG0014563;OG0005440;OG0007658;OG0007666;OG0010009
	ko00980	Metabolism of xenobiotics by cytochrome P450	0.0116943	OG0004875;OG0009149;OG0005218;OG0018582;OG0005440;OG0007666;OG0010009
	ko04140	Regulation of autophagy	0.0260977	OG0015942;OG0005695;OG0004628;OG0008654;OG0014173
	ko03010	Ribosome	0.0305114	OG0014832;OG0005931;OG0004657;OG0013385;OG0016578;OG0006470;OG0012282;OG0011035;OG0006743;OG0004994;OG0011250;OG0017049;OG0011383;OG0011394;OG0014210;OG0015667;OG0007377
	ko00232	Caffeine metabolism	0.0305184	OG0015169;OG0015904
	ko00511	Other glycan degradation	0.0331328	OG0012849;OG0010368;OG0012124;OG0013054;OG0019078
	ko00590	Arachidonic acid metabolism	0.0474503	OG0010266;OG0005803;OG0004166;OG0013691;OG0009149;OG0011675
genes in turquoise module	ko00480	Glutathione metabolism	1.5248e-05	OG0016421;OG0018151;OG0008687;OG0016793;OG0013722;OG0012319;OG0016849;OG0013877;OG0009146;OG0005145;OG0005218;OG0011675;OG0015720;OG0005440;OG0007666;OG0009926;OG0010009
	ko00980	Metabolism of xenobiotics by cytochrome P450	0.00173844	OG0018151;OG0008687;OG0016849;OG0009146;OG0005218;OG0018582;OG0005440;OG0007666;OG0010009
	ko00590	Arachidonic acid metabolism	0.0092402	OG0010266;OG0016421;OG0008687;OG0004166;OG0013691;OG0013722;OG0016849;OG0011675
	ko00982	Drug metabolism - cytochrome P450	0.0148084	OG0018151;OG0008687;OG0016849;OG0009146;OG0005218;OG0005440;OG0007666;OG0010009
	ko00600	Sphingolipid metabolism	0.0166285	OG0017797;OG0019078;OG0013319;OG0008570;OG0009177;OG0017130;OG0011482;OG0011813;OG0019504
	ko03460	Fanconi anemia pathway	0.024744	OG0007793;OG0014840;OG0010294;OG0008075;OG0010673;OG0011115;OG0013989;OG0011859;OG0018858;OG0009908
	ko00232	Caffeine metabolism	0.0403494	OG0015169;OG0015904
	ko00790	Folate biosynthesis	0.0473756	OG0010123;OG0012084;OG0008291;OG0008735
genes in green module	ko00330	Arginine and proline metabolism	0.0039978	OG0017790;OG0018593;OG0007345
	ko04068	FoxO signaling pathway	0.0058473	OG0012887;OG0008062;OG0013079;OG0013371
	ko00020	Citrate cycle (TCA cycle)	0.0222049	OG0008062;OG0010557
	ko00410	beta-Alanine metabolism	0.0261853	OG0017790;OG0007345
	ko00620	Pyruvate metabolism	0.0304333	OG0008062;OG0010557
	ko04080	Neuroactive ligand-receptor interaction	0.0319191	OG0012866;OG0012934;OG0009100;OG0009221;OG0005247
	ko00982	Drug metabolism - cytochrome P450	0.0349366	OG0015189;OG0008726
	ko00010	Glycolysis / Gluconeogenesis	0.0396835	OG0008062;OG0011503
genes in red module	ko00650	Butanoate metabolism	0.00232836	OG0007434;OG0019481
	ko00250	Alanine, aspartate and glutamate metabolism	0.00432249	OG0007434;OG0019481
	ko00750	Vitamin B6 metabolism	0.0170322	OG0005271
	ko00430	Taurine and hypotaurine metabolism	0.0237725	OG0007434;OG0011745
	ko04122	Sulfur relay system	0.033806	OG0010149
	ko00790	Folate biosynthesis	0.0404439	OG0010149
