# Supplementary material for: Adaptive divergence and underlying mechanisms in response to salinity gradients between two Crassostrea oysters revealed by phenotypic and transcriptomic analyses
Source: Evol Appl. 2022 Apr 18;16(2):234–49. doi: 10.1111/eva.13370 (PMC9923467; doi:10.1111/eva.13370)
Supplement: Supplementary file 10 — File S2 [file EVA-16-234-s003.xlsx]

## Sheet: Sheet1
GeneID	Length/bp		Average_Counts				GO_annotation	KEGG_annotation	nr_annotation	AR_HS vs. AR_LS			HK_HS vs. HK_LS			AR_HS vs. HK_HS			AR_LS vs. HK_LS			AR_HS vs. HK_LS			AR_LS vs. HK_HS
	AR	HK	AR_HS	AR_LS	HK_HS	HK_LS				log2FoldChange	qvalue	Regulation	log2FoldChange	qvalue	Regulation	log2FoldChange	qvalue	Regulation	log2FoldChange	qvalue	Regulation	log2FoldChange	qvalue	Regulation	log2FoldChange	qvalue	Regulation
OG0005837	2766	3138	126.4	394	173.4	276.2	Molecular Function: ATP binding (GO:0005524);; Molecular Function: ATPase activity (GO:0016887);; Biological Process: carnosine biosynthetic process (GO:0035499);; Molecular Function: metal ion binding (GO:0046872);; Molecular Function: carnosine synthase activity (GO:0047730);;	K14755|0|crg:105346080|K14755 carnosine synthase [EC:6.3.2.11] | (RefSeq) carnosine synthase 1-like	PREDICTED: carnosine synthase 1 [Crassostrea gigas]	1.30085	7.10427e-05	up	0.50652	0.310354	normal	0.0456144	1	normal	-1.03892	0.387644	normal	0.671762	0.837387	normal	-1.66507	0.343273	normal
OG0018593	1900	1239	10085.6	2042.2	6440.4	2275.6	Molecular Function: ornithine-oxo-acid transaminase activity (GO:0004587);; Cellular Component: cytoplasm (GO:0005737);; Biological Process: arginine catabolic process to proline via ornithine (GO:0010121);; Biological Process: arginine catabolic process to glutamate (GO:0019544);; Molecular Function: pyridoxal phosphate binding (GO:0030170);; Molecular Function: identical protein binding (GO:004…	K00819|0|crg:105328238|K00819 ornithine--oxo-acid transaminase [EC:2.6.1.13] | (RefSeq) ornithine aminotransferase, mitochondrial-like	PREDICTED: ornithine aminotransferase, mitochondrial [Crassostrea gigas]	-2.09832	3.85841e-54	down	-1.48461	4.41901e-17	down	-0.241078	0.59498	normal	0.399982	0.0668163	normal	-1.80191	7.6283e-12	down	1.96081	0	up
OG0007786	1134	936	11471.6	1689	7	2	Molecular Function: GMP synthase (glutamine-hydrolyzing) activity (GO:0003922);; Molecular Function: ATP binding (GO:0005524);; Biological Process: GMP biosynthetic process (GO:0006177);; Molecular Function: pyrophosphatase activity (GO:0016462);;	--	PREDICTED: uncharacterized protein LOC105329769 [Crassostrea gigas]	-1.12565	0.00677466	down	-1.8293	0.391593	normal	-10.7614	3.73649e-08	down	-9.89412	0.000590727	down	-12.5907	9.70436e-07	down	-8.06482	6.04952e-05	down
OG0010557	3582	3534	4798.8	1547.4	2333.8	1474.6	Molecular Function: DNA binding (GO:0003677);; Molecular Function: biotin carboxylase activity (GO:0004075);; Molecular Function: pyruvate carboxylase activity (GO:0004736);; Molecular Function: ATP binding (GO:0005524);; Biological Process: pyruvate metabolic process (GO:0006090);; Biological Process: gluconeogenesis (GO:0006094);; Molecular Function: biotin binding (GO:0009374);; Molecular Func…	K01958|0|crg:105326362|K01958 pyruvate carboxylase [EC:6.4.1.1] | (RefSeq) pyruvate carboxylase, mitochondrial-like	PREDICTED: pyruvate carboxylase, mitochondrial-like isoform X4 [Crassostrea gigas]	-1.23204	4.49365e-05	down	-0.696644	5.55117e-05	normal	-1.21537	0.00293819	down	-0.421308	0.66888	normal	-1.93787	3.63785e-07	down	0.301187	0.201596	normal
OG0018616	996	996	517.2	193	591.4	324.6	Cellular Component: integral component of membrane (GO:0016021);; Biological Process: sphingolipid biosynthetic process (GO:0030148);; Molecular Function: sphingolipid delta-4 desaturase activity (GO:0042284);; Biological Process: oxidation-reduction process (GO:0055114);;	K04712|6.74937e-164|lgi:LOTGIDRAFT_124615|K04712 sphingolipid Delta-4 desaturase [EC:1.14.-.-] | (RefSeq) hypothetical protein	Sphingolipid delta(4)-desaturase DES1 [Crassostrea gigas]	-1.20041	5.20857e-08	down	-0.885247	3.98999e-06	normal	-0.0211748	0.785598	normal	0.375708	0.220847	normal	-0.95436	0.0364275	normal	1.30889	5.23295e-09	up
OG0016932	3995	1794	1697.4	703.6	414.6	369.6	Molecular Function: neurotransmitter:sodium symporter activity (GO:0005328);; Biological Process: neurotransmitter transport (GO:0006836);; Cellular Component: integral component of membrane (GO:0016021);; Biological Process: transmembrane transport (GO:0055085);;	K05038|0|crg:105337679|K05038 solute carrier family 6 (neurotransmitter transporter, amino acid) member 5/7/9/14 | (RefSeq) sodium- and chloride-dependent glycine transporter 1-like	Sodium- and chloride-dependent glycine transporter 2 [Crassostrea gigas]	-1.04605	1.82887e-05	down	-0.223644	0.210265	normal	-1.09762	0.000128778	down	-0.140516	0.798176	normal	-1.32567	5.98695e-05	down	0.0875317	0.891727	normal
OG0007371	1860	858	2095.8	661.2	380.6	214	Molecular Function: hydroxyacylglutathione hydrolase activity (GO:0004416);;	K17725|0|crg:105329868|K17725 sulfur dioxygenase [EC:1.13.11.18] | (RefSeq) persulfide dioxygenase ETHE1, mitochondrial-like	PREDICTED: persulfide dioxygenase ETHE1, mitochondrial [Crassostrea gigas]	-1.40842	7.95752e-12	down	-0.821373	0.000287393	normal	-1.55183	7.5816e-09	down	-0.87352	0.00272906	normal	-2.43169	0	down	0.00633872	0.732489	normal
OG0006974	2157	1011	382.6	126	180.6	106.4	Molecular Function: ion transmembrane transporter activity (GO:0015075);; Cellular Component: integral component of membrane (GO:0016021);; Cellular Component: mitochondrial membrane (GO:0031966);; Biological Process: ion transmembrane transport (GO:0034220);;	--	LOW QUALITY PROTEIN: sideroflexin-2-like [Crassostrea virginica]	-1.21387	3.94559e-05	down	-0.758326	0.00429615	normal	-0.197446	0.418412	normal	0.4733	0.964405	normal	-1.0216	0.197627	normal	1.29745	0.466831	normal
OG0018142	2631	2598	1543.4	291.2	1594.2	359	Molecular Function: O-acyltransferase activity (GO:0008374);; Biological Process: cellular lipid metabolic process (GO:0044255);;	K00629|0|crg:105327308|K00629 glycerol-3-phosphate O-acyltransferase 1/2 [EC:2.3.1.15] | (RefSeq) glycerol-3-phosphate acyltransferase 1, mitochondrial-like	PREDICTED: glycerol-3-phosphate acyltransferase 1, mitochondrial isoform X1 [Crassostrea gigas]	-1.98817	3.7392e-16	down	-2.07754	5.65437e-28	down	-0.146885	1	normal	-0.0600399	1	normal	-2.37848	3.62635e-05	down	2.17156	3.47082e-10	up
OG0006708	2217	2364	3424.2	795.8	5031.2	1110	Molecular Function: secondary active sulfate transmembrane transporter activity (GO:0008271);; Cellular Component: integral component of membrane (GO:0016021);; Biological Process: sulfate transmembrane transport (GO:1902358);;	--	PREDICTED: solute carrier family 26 member 10 isoform X1 [Crassostrea gigas]	-1.22152	0.00225123	down	-1.68989	6.69627e-06	down	0.266972	0.127136	normal	0.00887091	0.8393	normal	-2.03579	0.0034005	down	2.31164	1.15481e-12	up
OG0013537	2069	1263	869.4	165	65.6	105.6	Biological Process: dicarboxylic acid transport (GO:0006835);; Cellular Component: integral component of membrane (GO:0016021);; Molecular Function: sodium:dicarboxylate symporter activity (GO:0017153);; Biological Process: transmembrane transport (GO:0055085);;	K05614|0|crg:105330890|K05614 solute carrier family 1 (glial high affinity glutamate transporter), member 3 | (RefSeq) excitatory amino acid transporter 1-like	PREDICTED: excitatory amino acid transporter 1 isoform X1 [Crassostrea gigas]	-1.24907	0.00196743	down	0.456	0.476479	normal	-3.2207	0.0662236	normal	-0.308113	1	normal	-2.61035	0.0377374	normal	-0.918463	1	normal
OG0012542	3409	1749	528	210.6	308.6	257.4	Molecular Function: transporter activity (GO:0005215);; Cellular Component: integral component of membrane (GO:0016021);; Biological Process: transmembrane transport (GO:0055085);;	K14388|0|crg:105334230|K14388 solute carrier family 5 (sodium-coupled monocarboxylate transporter), member 8/12 | (RefSeq) sodium-coupled monocarboxylate transporter 1-like	PREDICTED: sodium-coupled monocarboxylate transporter 1 [Crassostrea gigas]	-1.05898	3.33658e-05	down	-0.329777	0.250901	normal	-0.0039836	1	normal	0.873867	0.685031	normal	-0.348942	0.604506	normal	1.21883	0.386859	normal
OG0013118	804	795	119.6	270.6	115	132.4	Biological Process: fatty acid biosynthetic process (GO:0006633);; Cellular Component: integral component of membrane (GO:0016021);; Molecular Function: transferase activity (GO:0016740);;	K10249|0|crg:105342352|K10249 elongation of very long chain fatty acids protein 4 [EC:2.3.1.199] | (RefSeq) elongation of very long chain fatty acids protein 4-like	PREDICTED: elongation of very long chain fatty acids protein 4-like [Crassostrea gigas]	1.18474	1.43449e-10	up	0.10976	0.928223	normal	-0.254113	0.970231	normal	-1.3873	0.000629104	down	-0.110327	0.804308	normal	-1.53109	4.88978e-05	down
OG0013397	831	831	192.8	22.2	196.8	27.8	Molecular Function: O-methyltransferase activity (GO:0008171);; Biological Process: methylation (GO:0032259);;	--	PREDICTED: uncharacterized protein LOC105341975 [Crassostrea gigas]	-1.06309	0.00994909	down	-1.31761	0.00583884	down	-0.121557	0.0267486	normal	-0.103701	1	normal	-3.14102	0.154322	normal	2.91576	0.508924	normal
OG0012864	1245	1221	359	766.2	1030.8	1718.6	Molecular Function: transcription factor activity, sequence-specific DNA binding (GO:0003700);; Cellular Component: nucleus (GO:0005634);; Biological Process: regulation of transcription, DNA-templated (GO:0006355);; Molecular Function: sequence-specific DNA binding (GO:0043565);;	K09402|0|crg:105340746|K09402 forkhead box protein J1 | (RefSeq) forkhead box protein J1-B-like	PREDICTED: forkhead box protein J1-B [Crassostrea gigas]	1.0097	0.000460077	up	0.58228	0.0944685	normal	1.35702	1.32885e-05	up	0.819873	0.0629615	normal	2.00918	1.50487e-13	up	0.167716	0.988369	normal
OG0010565	1671	1602	3460.6	892.2	3858.8	1483.4	Biological Process: biosynthetic process (GO:0009058);; Cellular Component: integral component of membrane (GO:0016021);; Molecular Function: transferase activity (GO:0016740);; Molecular Function: pyridoxal phosphate binding (GO:0030170);;	K00654|0|crg:105318166|K00654 serine palmitoyltransferase [EC:2.3.1.50] | (RefSeq) serine palmitoyltransferase 2-like	PREDICTED: serine palmitoyltransferase 2 [Crassostrea gigas]	-1.73629	5.31017e-27	down	-1.39143	6.58592e-23	down	0.0297759	0.546826	normal	0.435873	0.151102	normal	-1.4118	0.000143187	down	1.87745	5.80797e-14	up
OG0008360	1293	1389	108	27.6	108.8	104.4	Cellular Component: integral component of membrane (GO:0016021);; Molecular Function: small conductance calcium-activated potassium channel activity (GO:0016286);; Biological Process: potassium ion transmembrane transport (GO:0071805);;	--	PREDICTED: small conductance calcium-activated potassium channel protein 2 [Crassostrea gigas]	-1.08115	0.00959454	down	-0.133511	0.874735	normal	-0.310823	1	normal	1.44275	0.519888	normal	-0.466489	1	normal	1.59842	0.460392	normal
OG0007591	2752	1731	9408	3168.2	6398.8	3465	Molecular Function: ATP binding (GO:0005524);; Cellular Component: endoplasmic reticulum lumen (GO:0005788);; Molecular Function: 2-alkenal reductase [NAD(P)] activity (GO:0032440);; Biological Process: oxidation-reduction process (GO:0055114);;	K09490|0|crg:105340370|K09490 heat shock 70kDa protein 5 | (RefSeq) GRP78; 78 kDa glucose-regulated protein	78 kDa glucose-regulated protein [Crassostrea virginica]	-1.25678	7.89869e-06	down	-0.852316	0.00133515	normal	-0.124316	0.870236	normal	0.435901	0.259846	normal	-1.0591	0.00416476	down	1.37068	2.98598e-08	up
OG0007345	2877	2973	4065.2	280.4	3387.8	838.4	Molecular Function: ATP binding (GO:0005524);; Molecular Function: ATPase activity (GO:0016887);; Biological Process: carnosine biosynthetic process (GO:0035499);; Molecular Function: metal ion binding (GO:0046872);; Molecular Function: carnosine synthase activity (GO:0047730);;	K14755|0|crg:105317679|K14755 carnosine synthase [EC:6.3.2.11] | (RefSeq) carnosine synthase 1-like	PREDICTED: carnosine synthase 1 isoform X1 [Crassostrea gigas]	-3.10845	1.5889e-35	down	-1.75938	8.89428e-10	down	-0.547945	0.235684	normal	1.15678	0.032821	normal	-2.59765	0	down	3.20649	0	up
OG0008161	1786	969	526.2	1325.8	605	1289.4	Cellular Component: integral component of membrane (GO:0016021);; Biological Process: transmembrane transport (GO:0055085);;	K15116|0|crg:105324298|K15116 solute carrier family 25, member 33/36 | (RefSeq) solute carrier family 25 member 36-like	PREDICTED: solute carrier family 25 member 36 isoform X1 [Crassostrea gigas]	1.15734	0.000146212	up	0.97621	6.90044e-10	normal	0.883188	0.000706357	normal	0.469393	0.00697292	normal	1.89734	0	up	-0.544756	0.735419	normal
OG0008349	543	543	154.2	61.8	270.8	167.4	Molecular Function: RNA binding (GO:0003723);; Cellular Component: nucleus (GO:0005634);; Biological Process: ribosome assembly (GO:0042255);;	K07565|2.35807e-132|crg:105320081|K07565 60S ribosome subunit biogenesis protein NIP7 | (RefSeq) 60S ribosome subunit biogenesis protein NIP7 homolog	PREDICTED: 60S ribosome subunit biogenesis protein NIP7 homolog [Crassostrea gigas]	-1.05235	7.67699e-05	down	-0.703803	0.00192053	normal	0.604528	0.243281	normal	1.08045	0.000337777	up	-0.14511	0.761846	normal	1.83009	1.64543e-11	up
OG0007312	2076	2508	487.2	154.2	806.4	517.8	Molecular Function: transporter activity (GO:0005215);; Biological Process: oligopeptide transport (GO:0006857);; Cellular Component: integral component of membrane (GO:0016021);;	K14206|0|crg:105325849|K14206 solute carrier family 15 (oligopeptide transporter), member 1 | (RefSeq) solute carrier family 15 member 1-like	PREDICTED: solute carrier family 15 member 1 isoform X3 [Crassostrea gigas]	-1.42374	9.13691e-12	down	-0.637888	0.0381953	normal	0.219546	0.893377	normal	1.09372	0.324513	normal	-0.478579	0.273294	normal	1.79185	0.0445017	normal
OG0005790	1395	1179	778.8	289.2	270.2	278.2	Cellular Component: basement membrane (GO:0005604);; Biological Process: system development (GO:0048731);; Biological Process: basement membrane assembly (GO:0070831);;	K05635|0|crg:105330443|K05635 laminin, gamma 1 | (RefSeq) laminin subunit gamma-1-like	PREDICTED: laminin subunit gamma-1 [Crassostrea gigas]	-1.02872	0.00224447	down	0.0279925	0.988797	normal	-1.5187	5.01009e-06	down	-0.139787	0.301023	normal	-1.4655	1.2159e-05	down	-0.192988	0.426091	normal
OG0013529	954	933	250.4	663	753	884.6	Biological Process: regulation of microtubule polymerization or depolymerization (GO:0031110);;	--	PREDICTED: trichohyalin [Crassostrea gigas]	1.25921	8.64302e-06	up	0.10045	0.928223	normal	1.44231	5.95268e-06	up	0.0491108	0.41722	normal	1.55663	5.83969e-05	up	-0.0652092	0.607254	normal
OG0020185	2872	1794	156	517.6	36.2	53	Molecular Function: neurotransmitter:sodium symporter activity (GO:0005328);; Biological Process: neurotransmitter transport (GO:0006836);; Cellular Component: integral component of membrane (GO:0016021);; Biological Process: transmembrane transport (GO:0055085);;	K05038|0|crg:105322942|K05038 solute carrier family 6 (neurotransmitter transporter, amino acid) member 5/7/9/14 | (RefSeq) sodium- and chloride-dependent glycine transporter 1-like	PREDICTED: sodium- and chloride-dependent glycine transporter 1 isoform X1 [Crassostrea gigas]	1.36683	8.04773e-05	up	0.198267	0.88738	normal	-1.75426	0.78641	normal	-3.07515	0.159715	normal	-1.26321	0.76593	normal	-3.5662	0.124384	normal
OG0015044	321	414	72.6	19	103.6	69.4	Cellular Component: cytoplasm (GO:0005737);; Biological Process: long-term memory (GO:0007616);;	--	PREDICTED: 18 kDa learning-associated protein of slug-like [Crassostrea gigas]	-1.10328	0.00655161	down	-0.564906	0.152656	normal	-0.0400167	0.276697	normal	1.15072	0.532899	normal	-0.689669	0.0431081	normal	1.80037	0.292105	normal
OG0019209	2461	1302	9697.6	26479.4	31009.4	60724	Biological Process: superoxide metabolic process (GO:0006801);; Molecular Function: metal ion binding (GO:0046872);; Biological Process: oxidation-reduction process (GO:0055114);;	--	PREDICTED: uncharacterized protein LOC105318810 [Crassostrea gigas]	1.19807	0.000340008	up	0.800231	0.0145823	normal	2.40338	0	up	1.78523	0	up	3.33002	0	up	0.858584	0.000430161	normal
OG0016803	705	735	216	48.6	91.2	58.4	Molecular Function: GTP binding (GO:0005525);; Biological Process: exocytosis (GO:0006887);; Biological Process: small GTPase mediated signal transduction (GO:0007264);; Cellular Component: recycling endosome (GO:0055037);;	K07904|1.76776e-164|crg:105341931|K07904 Ras-related protein Rab-11A | (RefSeq) ras-related protein Rab-11A-like	PREDICTED: ras-related protein Rab-11A [Crassostrea gigas]	-1.33692	0.00040973	down	-0.545699	0.35344	normal	-1.52439	0.0139845	normal	-0.137949	1	normal	-2.24531	0.080198	normal	0.582975	0.887341	normal
OG0019311	1014	1053	1796	461.6	2000.2	160.2	Molecular Function: transcription factor activity, sequence-specific DNA binding (GO:0003700);; Biological Process: regulation of transcription, DNA-templated (GO:0006355);; Molecular Function: sequence-specific DNA binding (GO:0043565);;	--	PREDICTED: uncharacterized protein LOC105346547 [Crassostrea gigas]	-1.51391	2.02958e-07	down	-2.97444	6.58592e-23	down	-0.113477	0.887954	normal	-1.9505	1.45957e-06	down	-3.81909	0	down	1.75511	7.94949e-11	up
OG0011664	3901	1956	1340.4	556	510.2	555.4	Molecular Function: transporter activity (GO:0005215);; Cellular Component: plasma membrane (GO:0005886);; Biological Process: ion transport (GO:0006811);; Cellular Component: integral component of membrane (GO:0016021);;	K14354|0|crg:105341793|K14354 solute carrier organic anion transporter family, member 4A | (RefSeq) solute carrier organic anion transporter family member 4A1-like	PREDICTED: solute carrier organic anion transporter family member 4A1 isoform X1 [Crassostrea gigas]	-1.00054	0.000206015	down	0.0572393	0.968871	normal	-0.628448	0.000756177	normal	0.621468	0.0575657	normal	-0.540362	0.0871517	normal	0.533382	0.645231	normal
OG0018322	1419	1056	43.8	124.6	95.6	146.2	Molecular Function: transferase activity (GO:0016740);;	K18201|0|crg:105328928|K18201 hydroxylysine kinase [EC:2.7.1.81] | (RefSeq) hydroxylysine kinase-like	PREDICTED: hydroxylysine kinase [Crassostrea gigas]	1.1601	0.00170599	up	0.368231	0.607687	normal	1.43056	0.823993	normal	0.247882	1	normal	1.89968	0.66192	normal	-0.221239	0.784315	normal
OG0007231	1880	1980	557.4	89.8	318.8	257.6	Molecular Function: transcription factor activity, sequence-specific DNA binding (GO:0003700);; Cellular Component: nucleus (GO:0005634);; Biological Process: regulation of transcription, DNA-templated (GO:0006355);; Molecular Function: sequence-specific DNA binding (GO:0043565);;	K09435|0|crg:105320558|K09435 transcriptional regulator ERG | (RefSeq) uncharacterized LOC105320558	PREDICTED: uncharacterized protein LOC105320558 [Crassostrea gigas]	-1.86246	1.04231e-08	down	-0.339341	0.5133	normal	-1.10555	0.00454351	down	1.11033	0.692292	normal	-1.48209	0.0142038	normal	1.48688	0.614679	normal
OG0019451	1038	1017	182	3.6	322	28.2	Molecular Function: transcription factor activity, sequence-specific DNA binding (GO:0003700);; Biological Process: regulation of transcription, DNA-templated (GO:0006355);; Molecular Function: sequence-specific DNA binding (GO:0043565);;	--	PREDICTED: dentin sialophosphoprotein-like [Crassostrea gigas]	-1.17662	0.00172831	down	-0.876064	0.0769486	normal	0.607644	0.126163	normal	2.4641	0.493529	normal	-3.01269	0.0575609	normal	6.08443	0.00113504	up
OG0007214	1899	1896	815.8	352	752.2	1464.8	Cellular Component: integral component of membrane (GO:0016021);; Biological Process: transmembrane transport (GO:0055085);;	--	PREDICTED: monocarboxylate transporter 14 isoform X2 [Crassostrea gigas]	-1.03378	5.91326e-09	down	0.720146	0.0916871	normal	-0.265841	0.235313	normal	1.70985	1.77571e-08	up	0.598285	0.358827	normal	0.84572	0.0660773	normal
OG0011156	4557	4332	500	208.4	623.6	499.6	Molecular Function: ATP binding (GO:0005524);; Cellular Component: integral component of membrane (GO:0016021);; Molecular Function: ATPase activity, coupled to transmembrane movement of substances (GO:0042626);; Biological Process: transmembrane transport (GO:0055085);;	K05674|0|crg:105332123|K05674 ATP-binding cassette, subfamily C (CFTR/MRP), member 10 | (RefSeq) multidrug resistance-associated protein 7-like	PREDICTED: multidrug resistance-associated protein 7 [Crassostrea gigas]	-1.00843	0.000134399	down	-0.367522	0.0248295	normal	0.180314	0.870984	normal	0.969742	0.807045	normal	-0.19133	1	normal	1.34139	0.633833	normal
OG0016304	1839	1314	2664	852.6	2452.4	1262	Cellular Component: cell (GO:0005623);; Molecular Function: isomerase activity (GO:0016853);; Biological Process: cell redox homeostasis (GO:0045454);;	K09584|0|crg:105341388|K09584 protein disulfide-isomerase A6 [EC:5.3.4.1] | (RefSeq) protein disulfide-isomerase A6-like	PREDICTED: protein disulfide-isomerase A6 [Crassostrea gigas]	-1.41984	2.31207e-12	down	-0.953591	6.50242e-06	normal	0.144334	0.486466	normal	0.679651	0.125525	normal	-0.875946	0.0166575	normal	1.69993	7.10535e-10	up
OG0006587	4215	2760	1136.6	343.4	648.4	450.6	Molecular Function: ATP binding (GO:0005524);; Cellular Component: integral component of membrane (GO:0016021);;	K09486|0|crg:105325010|K09486 hypoxia up-regulated 1 | (RefSeq) hypoxia up-regulated protein 1-like	PREDICTED: hypoxia up-regulated protein 1 isoform X2 [Crassostrea gigas]	-1.31467	2.31625e-05	down	-0.536556	0.100392	normal	-0.423557	0.885291	normal	0.632555	0.625567	normal	-1.01796	0.13382	normal	1.22696	0.0967974	normal
OG0016618	756	756	80	51.4	32.2	108.8	Molecular Function: transcription factor activity, sequence-specific DNA binding (GO:0003700);; Cellular Component: nucleus (GO:0005634);; Biological Process: regulation of transcription, DNA-templated (GO:0006355);; Biological Process: multicellular organism development (GO:0007275);; Molecular Function: sequence-specific DNA binding (GO:0043565);;	K09304|1.3065e-139|crg:105326439|K09304 homeobox protein HoxA/B/C/D4 | (RefSeq) homeobox protein Hox-A5-like	PREDICTED: homeobox protein Hox-A5 [Crassostrea gigas]	-0.213905	0.787476	normal	1.27174	0.00141664	up	-1.44751	1	normal	0.752825	0.709218	normal	0.265115	0.707718	normal	-0.959802	0.98147	normal
OG0017801	4818	2289	9069	4221	22220	4157.6	Molecular Function: transcription factor activity, sequence-specific DNA binding (GO:0003700);; Biological Process: regulation of transcription, DNA-templated (GO:0006355);; Molecular Function: sequence-specific DNA binding (GO:0043565);;	--	PREDICTED: protein CREBRF homolog isoform X1 [Crassostrea gigas]	-0.52978	0.33961	normal	-2.0687	5.94886e-12	down	2.15068	0	up	0.663525	2.76738e-06	normal	-0.344235	0.323988	normal	3.15844	0	up
OG0012205	663	663	11349.8	4434.8	8099.8	2005.8	Biological Process: sulfur amino acid biosynthetic process (GO:0000097);; Molecular Function: iron ion binding (GO:0005506);; Cellular Component: cytosol (GO:0005829);; Molecular Function: cysteine dioxygenase activity (GO:0017172);; Biological Process: L-cysteine catabolic process to pyruvate, using cysteine dioxygenase (GO:0019451);; Biological Process: taurine biosynthetic process (GO:0042412)…	K00456|2.68505e-159|crg:105330874|K00456 cysteine dioxygenase [EC:1.13.11.20] | (RefSeq) cysteine dioxygenase type 1-like	PREDICTED: cysteine dioxygenase type 1-like [Crassostrea gigas]	-0.998446	0.00243017	normal	-1.84276	2.53123e-12	down	-0.691062	0.189204	normal	-1.53389	0	down	-2.78778	0	down	0.562833	0.153807	normal
OG0011503	2044	1014	7876.8	3514.2	3916	1611.8	Biological Process: carbohydrate metabolic process (GO:0005975);; Biological Process: dephosphorylation (GO:0016311);; Molecular Function: fructose 1,6-bisphosphate 1-phosphatase activity (GO:0042132);;	K03841|0|crg:105322747|K03841 fructose-1,6-bisphosphatase I [EC:3.1.3.11] | (RefSeq) fructose-1,6-bisphosphatase 1-like	PREDICTED: fructose-1,6-bisphosphatase 1 [Crassostrea gigas]	-0.843427	0.0209663	normal	-1.17831	2.85693e-05	down	-0.226704	0.81158	normal	-0.472563	0.00214782	normal	-1.5574	3.96106e-06	down	0.858131	0.0157886	normal
OG0010437	1035	1035	235.2	209.8	911.2	453	Molecular Function: ATPase activator activity (GO:0001671);; Biological Process: response to stress (GO:0006950);; Biological Process: positive regulation of ATPase activity (GO:0032781);; Molecular Function: chaperone binding (GO:0051087);;	--	PREDICTED: activator of 90 kDa heat shock protein ATPase homolog 1 [Crassostrea gigas]	-0.0562474	0.944627	normal	-1.00024	4.23324e-08	down	1.72787	9.36721e-13	up	0.749193	0.00437573	normal	0.679247	0.0342317	normal	1.79781	0	up
OG0011203	15792	15864	11981.6	8381.4	1843	7832.8	Molecular Function: lipid transporter activity (GO:0005319);; Biological Process: lipid transport (GO:0006869);;	--	PREDICTED: uncharacterized protein LOC105342035, partial [Crassostrea gigas]	-0.383156	0.293069	normal	1.25312	0.0079491	up	-2.93537	2.44409e-07	down	-0.446856	0.000177646	normal	-0.877585	1.65414e-05	normal	-2.50464	1.38246e-06	down
OG0009113	1693	1092	20006.4	8960	11830	5279.8	Molecular Function: fructose-bisphosphate aldolase activity (GO:0004332);; Biological Process: glycolytic process (GO:0006096);;	K01623|0|crg:105335896|K01623 fructose-bisphosphate aldolase, class I [EC:4.1.2.13] | (RefSeq) fructose-bisphosphate aldolase-like	PREDICTED: fructose-bisphosphate aldolase [Crassostrea gigas]	-0.971883	3.92665e-06	normal	-1.09988	2.74848e-05	down	-0.336212	0.334162	normal	-0.493403	0.0365254	normal	-1.55761	2.50711e-12	down	0.727995	0.000703964	normal
OG0008062	2781	1983	35889.6	7198.6	18952	3806.4	Molecular Function: phosphoenolpyruvate carboxykinase (GTP) activity (GO:0004613);; Molecular Function: GTP binding (GO:0005525);; Biological Process: gluconeogenesis (GO:0006094);; Molecular Function: kinase activity (GO:0016301);; Biological Process: phosphorylation (GO:0016310);;	K01596|0|crg:105326051|K01596 phosphoenolpyruvate carboxykinase (GTP) [EC:4.1.1.32] | (RefSeq) phosphoenolpyruvate carboxykinase, cytosolic [GTP]-like	PREDICTED: phosphoenolpyruvate carboxykinase, cytosolic [GTP] isoform X1 [Crassostrea gigas]	-1.07165	0.0117665	normal	-1.8611	5.52959e-08	down	-0.647055	0.261499	normal	-0.811724	0.106853	normal	-3.04487	0	down	1.58609	0	up
OG0008291	1554	1584	635	413.8	625.8	233.4	Molecular Function: alkaline phosphatase activity (GO:0004035);; Biological Process: dephosphorylation (GO:0016311);;	K01077|0|crg:105330261|K01077 alkaline phosphatase [EC:3.1.3.1] | (RefSeq) alkaline phosphatase, tissue-nonspecific isozyme-like	PREDICTED: alkaline phosphatase, tissue-nonspecific isozyme [Crassostrea gigas]	-0.384191	0.409885	normal	-1.31375	2.92191e-06	down	-0.226514	0.486591	normal	-1.24431	0.00788009	down	-1.73338	0.014942	normal	0.262555	0.470044	normal
OG0015227	810	777	968	451.8	1585.8	732.4	Biological Process: negative regulation of transcription from RNA polymerase II promoter (GO:0000122);; Molecular Function: cyclin-dependent protein serine/threonine kinase inhibitor activity (GO:0004861);; Cellular Component: nucleus (GO:0005634);; Cellular Component: cytoplasm (GO:0005737);; Molecular Function: snRNA binding (GO:0017069);; Biological Process: negative regulation of protein seri…	--	hypothetical protein CGI_10013897 [Crassostrea gigas]	-0.923685	8.5151e-05	normal	-1.12825	2.10577e-07	down	0.566588	0.0395695	normal	0.372908	0.411421	normal	-0.64964	0.112293	normal	1.58914	1.40782e-09	up
OG0017608	606	627	271.8	122	261.8	82.2	Molecular Function: N-acetyltransferase activity (GO:0008080);;	--	PREDICTED: uncharacterized protein LOC105318867 [Crassostrea gigas]	-0.717739	0.112471	normal	-1.1471	0.0116297	down	-0.351504	0.370531	normal	-0.956557	0.315472	normal	-2.03716	0.0615453	normal	0.729101	1.42977e-06	normal
OG0014599	1476	1173	1583.4	673.4	4075.4	1069.4	Biological Process: protein folding (GO:0006457);; Molecular Function: unfolded protein binding (GO:0051082);;	K09511|0|crg:105323151|K09511 DnaJ homolog subfamily B member 5 | (RefSeq) dnaJ homolog subfamily B member 4-like	PREDICTED: dnaJ homolog subfamily B member 4 isoform X1 [Crassostrea gigas]	-0.828023	0.0425332	normal	-1.76352	3.1974e-11	down	1.4567	9.02919e-14	up	0.605956	0.0283461	normal	-0.549622	0.927754	normal	2.61228	0	up
OG0016685	1905	1809	246	15.8	1251.4	475.8	Molecular Function: exopeptidase activity (GO:0008238);; Cellular Component: membrane (GO:0016020);;	K01283|0|lgi:LOTGIDRAFT_161404|K01283 peptidyl-dipeptidase A [EC:3.4.15.1] | (RefSeq) hypothetical protein	LOW QUALITY PROTEIN: angiotensin-converting enzyme-like [Crassostrea virginica]	-0.579713	0.137413	normal	-1.07242	0.0170819	down	2.3259	0.0193115	normal	4.62659	0.063526	normal	0.841991	0.276935	normal	6.1105	0.00989126	up
OG0014518	1179	1122	166.2	69.4	47.6	176.8	Molecular Function: 3-beta-hydroxy-delta5-steroid dehydrogenase activity (GO:0003854);; Biological Process: steroid biosynthetic process (GO:0006694);; Cellular Component: integral component of membrane (GO:0016021);; Biological Process: oxidation-reduction process (GO:0055114);;	--	PREDICTED: short-chain dehydrogenase/reductase family 42E member 1 [Crassostrea gigas]	-0.660892	0.181251	normal	1.15838	0.0144251	up	-1.91869	0.434725	normal	1.05631	0.636742	normal	-0.104561	1	normal	-0.757824	0.840347	normal
OG0012197	1197	1200	223.8	238.2	1365.8	671.4	Molecular Function: protein binding (GO:0005515);; Cellular Component: cytosol (GO:0005829);; Molecular Function: ion binding (GO:0043167);;	K09502|0|crg:105319990|K09502 DnaJ homolog subfamily A member 1 | (RefSeq) dnaJ homolog subfamily A member 1-like	PREDICTED: dnaJ homolog subfamily A member 1 [Crassostrea gigas]	0.143959	0.837299	normal	-1.02817	3.72544e-08	down	2.38484	0	up	1.12601	6.26686e-05	up	1.30325	1.32306e-05	up	2.2076	0	up
OG0009333	1503	1503	0	3.8	19.8	123.2	Molecular Function: monooxygenase activity (GO:0004497);; Molecular Function: endopeptidase inhibitor activity (GO:0004866);; Molecular Function: iron ion binding (GO:0005506);; Cellular Component: extracellular space (GO:0005615);; Biological Process: negative regulation of endopeptidase activity (GO:0010951);; Cellular Component: integral component of membrane (GO:0016021);; Molecular Function:…	K07408|0|crg:105329067|K07408 cytochrome P450 family 1 subfamily A polypeptide 1 [EC:1.14.14.1] | (RefSeq) cytochrome P450 1A5-like	PREDICTED: cytochrome P450 1A5-like [Crassostrea gigas]	3.3763	0.752903	normal	1.18461	0.0176688	up	5.33581	0.330742	normal	4.59948	0.0178024	normal	7.97578	0.0232194	normal	1.95951	0.30159	normal
OG0017042	969	969	316.2	585.2	1081.2	345.2	--	K09562|0|crg:105347317|K09562 hsp70-interacting protein | (RefSeq) hsp70-binding protein 1-like	PREDICTED: hsp70-binding protein 1 [Crassostrea gigas]	0.584825	0.256389	normal	-1.54963	1.73808e-10	down	1.54372	0	up	-1.15179	0.000189629	down	-0.17057	0.560102	normal	0.562505	0.0622287	normal
OG0015993	9489	9939	1102.6	391	264.2	1174.8	Molecular Function: carboxypeptidase activity (GO:0004180);; Biological Process: proteolysis (GO:0006508);; Molecular Function: metallopeptidase activity (GO:0008237);; Molecular Function: peptidyl-dipeptidase activity (GO:0008241);; Cellular Component: membrane (GO:0016020);; Molecular Function: metal ion binding (GO:0046872);;	K01283|0|crg:105325490|K01283 peptidyl-dipeptidase A [EC:3.4.15.1] | (RefSeq) uncharacterized LOC105325490	PREDICTED: uncharacterized protein LOC105325490 isoform X1 [Crassostrea gigas]	-0.770664	0.100441	normal	1.43163	0.000687104	up	-2.34281	0.597634	normal	1.16307	0.690283	normal	-0.237344	0.856267	normal	-0.942393	0.951154	normal
OG0009678	2721	2799	20	10.6	42.6	153.6	Molecular Function: insulin receptor binding (GO:0005158);;	--	PREDICTED: uncharacterized protein LOC105341729 [Crassostrea gigas]	-0.736159	0.603407	normal	1.46997	1.1011e-05	up	0.855486	1	normal	3.42584	0.392484	normal	2.68968	0.675084	normal	1.59165	0.70753	normal
OG0013509	2210	2197	848.6	399.4	1473	568.2	Molecular Function: structural constituent of ribosome (GO:0003735);; Biological Process: translation (GO:0006412);; Biological Process: mitochondrial transport (GO:0006839);; Cellular Component: integral component of membrane (GO:0016021);; Cellular Component: mitochondrial membrane (GO:0031966);;	K15112|0|crg:105329476|K15112 solute carrier family 25 (mitochondrial uncoupling protein), member 27 | (RefSeq) mitochondrial uncoupling protein 4-like	PREDICTED: mitochondrial uncoupling protein 4 [Crassostrea gigas]	-0.930419	5.96016e-09	normal	-1.34437	5.77179e-11	down	0.603749	0.114996	normal	0.148401	0.821557	normal	-0.838165	0.0407807	normal	1.59031	3.99053e-10	up
OG0013371	990	402	1476	860.4	312	135.6	Cellular Component: nucleus (GO:0005634);; Biological Process: response to stress (GO:0006950);; Biological Process: regulation of cell cycle (GO:0051726);;	K04402|4.23702e-117|crg:105327454|K04402 growth arrest and DNA-damage-inducible protein | (RefSeq) uncharacterized LOC105327454	PREDICTED: uncharacterized protein LOC105327454 isoform X1 [Crassostrea gigas]	-0.635366	0.00801645	normal	-1.07274	0.00142689	down	-1.16463	8.79158e-05	down	-1.74055	1.13353e-07	down	-2.43278	1.58011e-12	down	-0.4724	0.049384	normal
OG0019478	804	699	2.6	0	24.2	212	Cellular Component: integral component of membrane (GO:0016021);;	--	uncharacterized protein LOC111111521 [Crassostrea virginica]	-3.53464	0.251055	normal	1.06235	0.0334217	up	3.31708	0.125342	normal	9.86883	0.00113292	up	6.33419	0.00185204	up	6.85172	0.105107	normal
OG0011059	1038	984	71	21.8	44.8	144.4	Biological Process: mitochondrial transport (GO:0006839);; Cellular Component: integral component of membrane (GO:0016021);; Cellular Component: mitochondrial membrane (GO:0031966);;	K15103|0|crg:105317803|K15103 solute carrier family 25 (mitochondrial uncoupling protein), member 8/9 | (RefSeq) mitochondrial uncoupling protein 2-like	PREDICTED: mitochondrial uncoupling protein 2 [Crassostrea gigas]	-0.681037	0.167304	normal	1.14081	0.00930334	up	-0.747495	0.823097	normal	2.48098	0.482684	normal	0.85289	0.810589	normal	0.880599	0.963052	normal
OG0013079	849	438	598	194.6	497.4	150.8	Cellular Component: nucleus (GO:0005634);; Biological Process: response to stress (GO:0006950);; Biological Process: regulation of cell cycle (GO:0051726);;	K04402|8.48622e-100|crg:105343617|K04402 growth arrest and DNA-damage-inducible protein | (RefSeq) growth arrest and DNA damage-inducible protein GADD45 gamma-like	PREDICTED: growth arrest and DNA damage-inducible protein GADD45 gamma [Crassostrea gigas]	-0.856972	0.0590907	normal	-1.51667	7.65345e-07	down	0.45014	0.13089	normal	0.190976	0.283355	normal	-1.35469	0.0168878	normal	1.9958	0	up
OG0006985	2722	1749	164.4	29	46.2	248	Molecular Function: beta-N-acetylhexosaminidase activity (GO:0004563);; Biological Process: carbohydrate metabolic process (GO:0005975);;	K12373|0|crg:105348455|K12373 hexosaminidase [EC:3.2.1.52] | (RefSeq) beta-hexosaminidase subunit alpha-like	beta-hexosaminidase subunit alpha-like [Crassostrea virginica]	-0.487799	0.27631	normal	1.47533	0.000865863	up	-1.44035	1	normal	3.3812	0.311063	normal	0.975415	0.818318	normal	0.965444	0.806092	normal
OG0016137	1706	1230	1315.8	632.2	1129	448.2	Cellular Component: Golgi apparatus (GO:0005794);; Cellular Component: membrane (GO:0016020);; Molecular Function: transferase activity, transferring glycosyl groups (GO:0016757);; Biological Process: glycosylation (GO:0070085);;	K00753|0|crg:105341741|K00753 glycoprotein 3-alpha-L-fucosyltransferase [EC:2.4.1.214] | (RefSeq) glycoprotein 3-alpha-L-fucosyltransferase A-like	PREDICTED: glycoprotein 3-alpha-L-fucosyltransferase A [Crassostrea gigas]	-0.845924	0.00175308	normal	-1.22545	0.000157797	down	0.0497516	1	normal	-0.436374	0.0777375	normal	-1.40128	1.00942e-06	down	1.01465	0.000307637	up
OG0007270	1944	894	2627.6	309.4	1151.8	371.2	Molecular Function: structural constituent of ribosome (GO:0003735);; Biological Process: translation (GO:0006412);; Biological Process: transport (GO:0006810);; Cellular Component: integral component of membrane (GO:0016021);;	K15101|0|crg:105326068|K15101 solute carrier family 25 (mitochondrial ornithine transporter) member 2/15 | (RefSeq) mitochondrial ornithine transporter 1-like	PREDICTED: mitochondrial ornithine transporter 1 [Crassostrea gigas]	-2.78314	4.76298e-62	down	-1.55697	1.59508e-11	down	-0.299824	0.360846	normal	0.982514	0.000728335	normal	-2.0081	2.07906e-11	down	2.69079	0	up
OG0006932	636	639	141.4	260.2	33	498	Biological Process: ganglioside catabolic process (GO:0006689);; Molecular Function: enzyme activator activity (GO:0008047);; Biological Process: positive regulation of catalytic activity (GO:0043085);;	K12383|8.32987e-145|crg:105320698|K12383 ganglioside GM2 activator | (RefSeq) ganglioside GM2 activator-like	PREDICTED: ganglioside GM2 activator [Crassostrea gigas]	0.617003	0.201589	normal	2.13409	1.99948e-07	up	-2.35726	0.131984	normal	0.594341	0.711064	normal	1.53723	0.332452	normal	-3.30016	0.0433811	normal
OG0019119	4035	4068	1595	730	2032.2	918	Molecular Function: transcription factor activity, sequence-specific DNA binding (GO:0003700);; Cellular Component: nucleus (GO:0005634);; Biological Process: regulation of transcription, DNA-templated (GO:0006355);; Molecular Function: zinc ion binding (GO:0008270);;	K12236|0|crg:105342997|K12236 transcriptional repressor NF-X1 | (RefSeq) transcriptional repressor NF-X1-like	PREDICTED: transcriptional repressor NF-X1 [Crassostrea gigas]	-0.98782	2.21416e-11	normal	-1.17467	3.70125e-14	down	0.126564	1	normal	-0.0612156	1	normal	-1.09362	0.00900394	down	1.15897	0.000127919	up
OG0014300	2062	756	249.4	34	24.4	184.8	Molecular Function: transcription factor activity, sequence-specific DNA binding (GO:0003700);; Cellular Component: nucleus (GO:0005634);; Biological Process: regulation of transcription, DNA-templated (GO:0006355);; Biological Process: multicellular organism development (GO:0007275);; Molecular Function: sequence-specific DNA binding (GO:0043565);;	K04686|1.00596e-173|crg:105337384|K04686 paired-like homeodomain transcription factor 2 | (RefSeq) pituitary homeobox x-like	PREDICTED: pituitary homeobox x isoform X1 [Crassostrea gigas]	-2.79401	0.448742	normal	1.36904	0.00374577	up	-2.0926	0.732516	normal	3.50338	0.0591586	normal	0.709366	0.35024	normal	0.70141	0.782814	normal
OG0008494	2144	1245	1622.8	904.2	6017.8	735	Molecular Function: transcription factor activity, sequence-specific DNA binding (GO:0003700);; Biological Process: regulation of transcription, DNA-templated (GO:0006355);; Molecular Function: sequence-specific DNA binding (GO:0043565);;	--	PREDICTED: uncharacterized protein LOC105343977 isoform X1 [Crassostrea gigas]	-0.310038	0.6367	normal	-2.33321	6.97075e-12	down	2.42268	0	up	0.120768	0.646582	normal	-0.648225	0.783756	normal	3.19167	0	up
OG0010049	1229	618	500.4	334.2	592.6	268.2	Molecular Function: transcription factor activity, sequence-specific DNA binding (GO:0003700);; Biological Process: regulation of transcription, DNA-templated (GO:0006355);; Molecular Function: sequence-specific DNA binding (GO:0043565);;	--	PREDICTED: activating transcription factor 3 [Crassostrea gigas]	-0.440848	0.151812	normal	-1.15857	3.95479e-10	down	1.04344	0.0044601	up	0.312065	0.0722387	normal	-0.183884	0.860905	normal	1.53938	2.40003e-13	up
OG0009749	1269	1260	131.4	67	42.8	132.6	Cellular Component: nucleus (GO:0005634);; Biological Process: regulation of transcription, DNA-templated (GO:0006355);; Molecular Function: sequence-specific DNA binding (GO:0043565);;	--	PREDICTED: iroquois-class homeodomain protein IRX-6 [Crassostrea gigas]	-0.287398	0.670067	normal	1.13651	0.00921503	up	-1.75685	0.711319	normal	0.652536	0.88483	normal	-0.14439	1	normal	-0.959924	1	normal
OG0017501	1111	756	73.8	23.2	197.4	31	Molecular Function: N-acetyltransferase activity (GO:0008080);;	--	hypothetical protein CGI_10012215 [Crassostrea gigas]	-1.49017	0.378458	normal	-1.3123	0.00629526	down	1.87897	0.548779	normal	0.660029	0.769305	normal	-0.830142	1	normal	3.36914	0.17984	normal
OG0012192	1047	1047	166.2	15.4	15.8	145	Molecular Function: iron ion binding (GO:0005506);; Molecular Function: oxidoreductase activity (GO:0016491);; Biological Process: oxidation-reduction process (GO:0055114);;	--	PREDICTED: gibberellin 2-beta-dioxygenase 4 [Crassostrea gigas]	-3.30655	0.683158	normal	1.0961	0.0264277	up	-3.602	0.118514	normal	2.92621	0.588449	normal	-0.380338	0.375644	normal	-0.295451	1	normal
OG0004218	757	345	360	239.2	343.8	169.2	Molecular Function: ATP binding (GO:0005524);; Cellular Component: cytoplasm (GO:0005737);; Biological Process: protein folding (GO:0006457);;	K04078|6.99607e-64|crg:105348624|K04078 chaperonin GroES | (RefSeq) 10 kDa heat shock protein, mitochondrial-like	PREDICTED: 10 kDa heat shock protein, mitochondrial-like [Crassostrea gigas]	-0.384425	0.378166	normal	-1.04391	3.01265e-08	down	0.881595	0.00300712	normal	0.253268	0.619951	normal	-0.227343	1	normal	1.36221	2.62901e-06	up
OG0010440	1050	1369	5	5.2	39.8	167.4	Biological Process: carbohydrate metabolic process (GO:0005975);; Molecular Function: isomerase activity (GO:0016853);;	K01785|6.11e-160|crg:105323106|K01785 aldose 1-epimerase [EC:5.1.3.3] | (RefSeq) aldose 1-epimerase-like	aldose 1-epimerase-like [Crassostrea virginica]	0.154642	0.226172	normal	1.26629	0.00664257	up	2.4111	0.641486	normal	4.31881	0.252908	normal	4.47346	0.237848	normal	2.25646	0.724044	normal
OG0012732	1608	900	2531.6	1159.2	2284.2	1038.2	Cellular Component: nucleus (GO:0005634);;	--	PREDICTED: uncharacterized protein LOC105319128 [Crassostrea gigas]	-0.820706	0.0237805	normal	-1.16245	1.17533e-09	down	0.483809	0.00628926	normal	0.289374	0.158837	normal	-0.757324	0.126224	normal	1.53051	2.9089e-13	up
OG0013913	349	252	2523.4	2049.4	4130	1832.6	Molecular Function: structural constituent of ribosome (GO:0003735);; Cellular Component: ribosome (GO:0005840);; Biological Process: translation (GO:0006412);;	K02971|1.16731e-51|crg:105344033|K02971 small subunit ribosomal protein S21e | (RefSeq) 40S ribosomal protein S21-like	PREDICTED: 40S ribosomal protein S21-like [Crassostrea gigas]	-0.180086	0.508913	normal	-1.19399	7.03309e-12	down	0.988134	0.00136946	normal	-0.0710058	1	normal	-0.268417	0.657632	normal	1.18554	1.84514e-06	up
OG0016416	1518	1515	563.2	47.2	100	439.8	Molecular Function: monooxygenase activity (GO:0004497);; Molecular Function: iron ion binding (GO:0005506);; Molecular Function: oxidoreductase activity, acting on paired donors, with incorporation or reduction of molecular oxygen (GO:0016705);; Molecular Function: heme binding (GO:0020037);; Biological Process: oxidation-reduction process (GO:0055114);;	K07424|0|crg:105325143|K07424 cytochrome P450 family 3 subfamily A [EC:1.14.14.1] | (RefSeq) cytochrome P450 3A24-like	PREDICTED: cytochrome P450 3A24 [Crassostrea gigas]	-0.976755	0.015283	normal	1.05364	0.0432322	up	-2.62472	0.061655	normal	2.91095	0.29215	normal	-0.56886	0.000279945	normal	0.855091	0.782421	normal
OG0018534	2856	2832	661.8	318	88.2	338.4	Molecular Function: hydrolase activity, hydrolyzing O-glycosyl compounds (GO:0004553);; Biological Process: carbohydrate metabolic process (GO:0005975);; Cellular Component: integral component of membrane (GO:0016021);; Molecular Function: carbohydrate binding (GO:0030246);;	--	PREDICTED: maltase-glucoamylase, intestinal [Crassostrea gigas]	-0.618694	0.19633	normal	1.53311	3.77219e-06	up	-3.10083	0.28366	normal	-0.255334	0.893439	normal	-1.21481	0.290658	normal	-2.14135	0.490649	normal
OG0010423	2433	2376	140.8	68.6	51.8	139.2	Molecular Function: copper ion binding (GO:0005507);; Molecular Function: primary amine oxidase activity (GO:0008131);; Biological Process: amine metabolic process (GO:0009308);; Molecular Function: quinone binding (GO:0048038);; Biological Process: oxidation-reduction process (GO:0055114);;	K11182|0|crg:105340107|K11182 diamine oxidase [EC:1.4.3.22] | (RefSeq) putative amine oxidase [copper-containing]	PREDICTED: putative amine oxidase [copper-containing] [Crassostrea gigas]	-0.475615	0.409188	normal	1.00505	0.0231897	up	-1.56377	0.926388	normal	0.688993	1	normal	-0.183616	1	normal	-0.691165	1	normal
OG0007956	3888	3819	724	366	190.4	1176.2	Molecular Function: ATP binding (GO:0005524);; Cellular Component: integral component of membrane (GO:0016021);; Molecular Function: ATPase activity, coupled to transmembrane movement of substances (GO:0042626);; Biological Process: transmembrane transport (GO:0055085);;	K05658|0|crg:105342870|K05658 ATP-binding cassette, subfamily B (MDR/TAP), member 1 [EC:3.6.3.44] | (RefSeq) multidrug resistance protein 1-like	PREDICTED: multidrug resistance protein 1 isoform X1 [Crassostrea gigas]	-0.448813	0.4498	normal	1.06609	0.0369442	up	-2.13473	0.338956	normal	1.41289	1	normal	0.509367	0.370675	normal	-1.23121	0.721067	normal
OG0015217	4749	5142	222	143.2	206	614	Molecular Function: nucleotide binding (GO:0000166);; Cellular Component: membrane (GO:0016020);;	K05643|0|crg:105347968|K05643 ATP-binding cassette, subfamily A (ABC1), member 3 | (RefSeq) ATP-binding cassette sub-family A member 3-like	LOW QUALITY PROTEIN: ATP-binding cassette sub-family A member 3-like [Crassostrea virginica]	-0.191344	0.809782	normal	1.20806	0.000586486	up	-0.398146	1	normal	1.60784	0.68097	normal	1.0729	0.657177	normal	0.136787	1	normal
OG0009339	399	312	402	469.8	89	95.2	Cellular Component: cytoplasm (GO:0005737);; Biological Process: protein folding (GO:0006457);; Cellular Component: prefoldin complex (GO:0016272);; Molecular Function: unfolded protein binding (GO:0051082);; Molecular Function: chaperone binding (GO:0051087);;	K09550|4.13468e-68|crg:105331359|K09550 prefoldin subunit 4 | (RefSeq) prefoldin subunit 4-like	PREDICTED: prefoldin subunit 4-like [Crassostrea gigas]	0.310041	0.0820535	normal	0.0301652	0.983739	normal	-2.04291	8.33314e-12	down	-2.31963	0	down	-1.9965	7.57094e-09	down	-2.36604	0	down
OG0007113	2865	1425	402.8	328.2	606.4	469	Molecular Function: ATP binding (GO:0005524);; Cellular Component: mitochondrion (GO:0005739);; Biological Process: protein folding (GO:0006457);; Biological Process: mitochondrion organization (GO:0007005);; Biological Process: response to heat (GO:0009408);; Molecular Function: heat shock protein binding (GO:0031072);; Biological Process: regulation of apoptotic process (GO:0042981);; Molecular…	K09504|0|crg:105319240|K09504 DnaJ homolog subfamily A member 3 | (RefSeq) protein tumorous imaginal discs, mitochondrial-like	PREDICTED: protein tumorous imaginal discs, mitochondrial isoform X1 [Crassostrea gigas]	-0.177893	0.611871	normal	-0.416929	0.0337684	normal	1.38006	2.23883e-06	up	1.1453	0.000144954	up	0.953501	0.00732475	normal	1.57186	2.86179e-10	up
OG0016399	2023	936	275.4	226.6	294.8	306.4	Molecular Function: glycerol-3-phosphate dehydrogenase [NAD+] activity (GO:0004367);; Biological Process: carbohydrate metabolic process (GO:0005975);; Cellular Component: glycerol-3-phosphate dehydrogenase complex (GO:0009331);; Molecular Function: protein homodimerization activity (GO:0042803);; Biological Process: glycerol-3-phosphate catabolic process (GO:0046168);; Molecular Function: NAD bi…	K00006|0|crg:105333048|K00006 glycerol-3-phosphate dehydrogenase (NAD+) [EC:1.1.1.8] | (RefSeq) glycerol-3-phosphate dehydrogenase [NAD(+)], cytoplasmic-like	PREDICTED: glycerol-3-phosphate dehydrogenase [NAD(+)], cytoplasmic [Crassostrea gigas]	-0.136187	0.819069	normal	-0.00318464	0.997038	normal	1.01032	0.0063969	up	1.17626	1.21999e-05	up	1.00585	0.00059543	up	1.18073	0.000137963	up
OG0005207	1928	1116	1830.2	1963.8	2538.4	1566.6	Cellular Component: cytoplasm (GO:0005737);; Biological Process: protein folding (GO:0006457);; Cellular Component: membrane (GO:0016020);; Molecular Function: protein kinase binding (GO:0019901);; Molecular Function: heat shock protein binding (GO:0031072);; Biological Process: protein stabilization (GO:0050821);; Molecular Function: unfolded protein binding (GO:0051082);; Molecular Function: ch…	K09554|2.0313e-161|crg:105317959|K09554 cell division cycle protein 37 | (RefSeq) hsp90 co-chaperone Cdc37-like	hsp90 co-chaperone Cdc37-like [Crassostrea virginica]	0.165124	0.746832	normal	-0.694292	0.0212899	normal	1.03494	2.95634e-05	up	0.0845515	1	normal	0.276037	0.241514	normal	0.84345	0.00428269	normal
OG0017448	2042	987	929.2	1418.4	1383.8	1589.4	Molecular Function: phosphogluconate dehydrogenase (decarboxylating) activity (GO:0004616);; Biological Process: valine catabolic process (GO:0006574);; Molecular Function: 3-hydroxyisobutyrate dehydrogenase activity (GO:0008442);; Molecular Function: NAD binding (GO:0051287);; Biological Process: oxidation-reduction process (GO:0055114);;	K00020|0|crg:105338271|K00020 3-hydroxyisobutyrate dehydrogenase [EC:1.1.1.31] | (RefSeq) 3-hydroxyisobutyrate dehydrogenase, mitochondrial-like	PREDICTED: 3-hydroxyisobutyrate dehydrogenase, mitochondrial [Crassostrea gigas]	0.639562	0.0155043	normal	0.114993	0.699492	normal	1.42057	8.61883e-06	up	0.838496	0.00365082	normal	1.54363	1.33531e-06	up	0.715431	0.0110689	normal
OG0015162	2730	1329	1085.2	1367.2	1233.4	1141.6	Molecular Function: alpha-L-fucosidase activity (GO:0004560);; Biological Process: fucose metabolic process (GO:0006004);;	K01206|0|crg:105334077|K01206 alpha-L-fucosidase [EC:3.2.1.51] | (RefSeq) alpha-L-fucosidase-like	PREDICTED: alpha-L-fucosidase [Crassostrea gigas]	0.39613	0.0943341	normal	-0.171707	0.588818	normal	1.01435	0.00209169	up	0.415648	0.292676	normal	0.836646	0.0100678	normal	0.593353	0.123874	normal
OG0007658	2900	2340	675.4	677.8	1391	1783.2	Molecular Function: ribonucleoside-diphosphate reductase activity, thioredoxin disulfide as acceptor (GO:0004748);; Molecular Function: ATP binding (GO:0005524);; Cellular Component: ribonucleoside-diphosphate reductase complex (GO:0005971);; Biological Process: DNA replication (GO:0006260);; Biological Process: deoxyribonucleotide biosynthetic process (GO:0009263);; Biological Process: oxidation…	K10807|0|crg:105348744|K10807 ribonucleoside-diphosphate reductase subunit M1 [EC:1.17.4.1] | (RefSeq) ribonucleoside-diphosphate reductase large subunit-like	PREDICTED: ribonucleoside-diphosphate reductase large subunit isoform X1 [Crassostrea gigas]	0.109661	0.827868	normal	0.261949	0.661729	normal	1.15533	6.09405e-06	up	1.3412	3.37568e-07	up	1.45145	3.57865e-06	up	1.04508	4.17431e-07	up
OG0015937	2312	1053	868.8	983.4	973.6	1173.4	Molecular Function: glycerol-3-phosphate dehydrogenase [NAD+] activity (GO:0004367);; Biological Process: carbohydrate metabolic process (GO:0005975);; Cellular Component: glycerol-3-phosphate dehydrogenase complex (GO:0009331);; Molecular Function: protein homodimerization activity (GO:0042803);; Biological Process: glycerol-3-phosphate catabolic process (GO:0046168);; Molecular Function: NAD bi…	K00006|0|crg:105321194|K00006 glycerol-3-phosphate dehydrogenase (NAD+) [EC:1.1.1.8] | (RefSeq) glycerol-3-phosphate dehydrogenase [NAD(+)], cytoplasmic-like	PREDICTED: glycerol-3-phosphate dehydrogenase [NAD(+)], cytoplasmic [Crassostrea gigas]	0.269128	0.185585	normal	0.201261	0.556575	normal	1.08237	0.00851878	up	1.01944	0.000614202	up	1.29668	0.000292158	up	0.805132	0.0179514	normal
OG0006508	835	462	148.4	126.6	396.2	354	Biological Process: protein peptidyl-prolyl isomerization (GO:0000413);; Molecular Function: peptidyl-prolyl cis-trans isomerase activity (GO:0003755);;	K09578|1.51427e-107|crg:105339815|K09578 peptidyl-prolyl cis-trans isomerase NIMA-interacting 1 [EC:5.2.1.8] | (RefSeq) putative peptidyl-prolyl cis-trans isomerase dodo	PREDICTED: putative peptidyl-prolyl cis-trans isomerase dodo [Crassostrea gigas]	-0.0839954	0.919909	normal	-0.241746	0.65372	normal	2.11959	0	up	1.96103	3.9295e-12	up	1.84388	2.31901e-12	up	2.23674	0	up
OG0012395	1770	1686	253.2	248.2	656.2	629.6	Molecular Function: ligase activity (GO:0016874);;	K01969|0|crg:105328096|K01969 3-methylcrotonyl-CoA carboxylase beta subunit [EC:6.4.1.4] | (RefSeq) methylcrotonoyl-CoA carboxylase beta chain, mitochondrial-like	PREDICTED: methylcrotonoyl-CoA carboxylase beta chain, mitochondrial [Crassostrea gigas]	0.0806241	0.860791	normal	-0.134318	0.794943	normal	1.25602	3.40938e-05	up	1.03205	0.0037377	up	1.11056	0.00777574	up	1.17751	3.13601e-06	up
OG0013806	3324	2688	487.6	432.4	965	838.6	Molecular Function: metalloendopeptidase activity (GO:0004222);; Biological Process: proteolysis (GO:0006508);; Molecular Function: metal ion binding (GO:0046872);;	K01411|0|crg:105319154|K01411 nardilysin [EC:3.4.24.61] | (RefSeq) Nardilysin; nardilysin-like	PREDICTED: nardilysin [Crassostrea gigas]	-0.067266	0.874143	normal	-0.209684	0.733688	normal	1.07747	2.29808e-05	up	0.921703	0.00205768	normal	0.842602	0.00146831	normal	1.15657	1.50569e-05	up
OG0013992	1395	516	972.6	585.4	175.4	143.2	Cellular Component: intracellular (GO:0005622);; Molecular Function: electron carrier activity (GO:0009055);; Molecular Function: protein disulfide oxidoreductase activity (GO:0015035);; Biological Process: intracellular signal transduction (GO:0035556);; Biological Process: cell redox homeostasis (GO:0045454);; Biological Process: oxidation-reduction process (GO:0055114);;	--	PREDICTED: uncharacterized protein LOC105347460 isoform X2 [Crassostrea gigas]	-0.616484	1.03236e-06	normal	-0.32852	0.403456	normal	-1.24785	0.000884169	down	-0.976647	0.00171563	normal	-1.61435	2.72057e-06	down	-0.610148	0.106345	normal
OG0007796	2659	1434	2302.8	1798.4	3058.8	3030.2	Cellular Component: mitochondrion (GO:0005739);; Molecular Function: alanine-glyoxylate transaminase activity (GO:0008453);; Molecular Function: pyridoxal phosphate binding (GO:0030170);; Molecular Function: identical protein binding (GO:0042802);;	K00827|0|crg:105338391|K00827 alanine-glyoxylate transaminase / (R)-3-amino-2-methylpropionate-pyruvate transaminase [EC:2.6.1.44 2.6.1.40] | (RefSeq) alanine--glyoxylate aminotransferase 2, mitochondrial-like	PREDICTED: alanine--glyoxylate aminotransferase 2, mitochondrial [Crassostrea gigas]	-0.240776	0.128265	normal	-0.0918973	0.678068	normal	1.10307	0.000110784	up	1.26545	4.50194e-05	up	1.01163	0.00124718	up	1.35689	1.26681e-06	up
OG0008373	3435	2139	9548.2	8733.4	39.6	101.2	Cellular Component: phosphopyruvate hydratase complex (GO:0000015);; Molecular Function: magnesium ion binding (GO:0000287);; Molecular Function: phosphopyruvate hydratase activity (GO:0004634);; Biological Process: glycolytic process (GO:0006096);; Cellular Component: integral component of membrane (GO:0016021);;	--	Enolase [Crassostrea gigas]	-0.0254737	0.920127	normal	1.35299	0.904504	normal	-7.45788	8.70359e-05	down	-6.07668	0.000484421	down	-6.1049	0.00051952	down	-7.42967	6.19846e-05	down
OG0012055	1719	1803	0	0	359	179.4	Molecular Function: transporter activity (GO:0005215);; Biological Process: sodium ion transport (GO:0006814);; Cellular Component: integral component of membrane (GO:0016021);; Biological Process: transmembrane transport (GO:0055085);;	K14445|0|crg:105327125|K14445 solute carrier family 13 (sodium-dependent dicarboxylate transporter), member 2/3/5 | (RefSeq) solute carrier family 13 member 5-like	PREDICTED: solute carrier family 13 member 5 isoform X1 [Crassostrea gigas]	0	0.874653	normal	-0.769078	0.156301	normal	9.27809	0.00385032	up	8.17852	0.022345	normal	8.17852	0.0286972	normal	9.27809	0.00220062	up
OG0015504	669	630	843.2	675.6	285.8	222.2	Molecular Function: translation initiation factor activity (GO:0003743);; Cellular Component: cytoplasm (GO:0005737);; Biological Process: translational initiation (GO:0006413);;	--	PREDICTED: eukaryotic translation initiation factor 4E type 3 [Crassostrea gigas]	-0.209329	0.506137	normal	-0.369756	0.358647	normal	-1.67534	1.30154e-08	down	-1.85639	6.02687e-10	down	-2.08152	1.66726e-10	down	-1.45021	3.64828e-08	down
OG0011675	510	432	102.2	129.2	536.2	543.4	Molecular Function: glutathione peroxidase activity (GO:0004602);; Biological Process: response to oxidative stress (GO:0006979);; Biological Process: oxidation-reduction process (GO:0055114);; Biological Process: cellular oxidant detoxification (GO:0098869);;	K00432|1.74933e-112|crg:105345880|K00432 glutathione peroxidase [EC:1.11.1.9] | (RefSeq) glutathione peroxidase 2-like	PREDICTED: glutathione peroxidase 2-like [Crassostrea gigas]	0.382224	0.327489	normal	-0.0765732	0.924462	normal	2.45015	0	up	1.91953	0	up	2.36743	0	up	2.00224	0	up
OG0013136	721	549	1868.4	1934.8	4154.6	2897.4	Cellular Component: mitochondrion (GO:0005739);; Biological Process: mitochondrial electron transport, ubiquinol to cytochrome c (GO:0006122);; Molecular Function: ubiquinol-cytochrome-c reductase activity (GO:0008121);; Cellular Component: membrane (GO:0016020);; Biological Process: hydrogen ion transmembrane transport (GO:1902600);;	K00416|1.40658e-35|crg:105336649|K00416 ubiquinol-cytochrome c reductase subunit 6 | (RefSeq) cytochrome b-c1 complex subunit 6, mitochondrial-like	PREDICTED: cytochrome b-c1 complex subunit 6, mitochondrial [Crassostrea gigas]	0.152071	0.424565	normal	-0.572737	0.0366933	normal	1.347	8.88761e-06	up	0.578281	0.0130594	normal	0.729856	0.0161072	normal	1.19542	1.32674e-06	up
OG0006168	1066	666	218.2	284	923.6	1164.4	Cellular Component: cytoplasm (GO:0005737);; Molecular Function: queuine tRNA-ribosyltransferase activity (GO:0008479);; Biological Process: queuosine biosynthetic process (GO:0008616);; Biological Process: cell redox homeostasis (GO:0045454);;	--	PREDICTED: thioredoxin domain-containing protein 9 [Crassostrea gigas]	0.454909	0.0384981	normal	0.252042	0.0415426	normal	2.5625	0	up	2.33948	0	up	2.82189	0	up	2.08009	0	up
OG0017466	1614	1518	3181	4328.8	1590.8	2236.8	Molecular Function: adenosine deaminase activity (GO:0004000);; Cellular Component: extracellular space (GO:0005615);; Cellular Component: cytosol (GO:0005829);; Biological Process: adenosine catabolic process (GO:0006154);; Molecular Function: growth factor activity (GO:0008083);; Biological Process: hypoxanthine salvage (GO:0043103);; Biological Process: inosine biosynthetic process (GO:0046103…	K19572|0|crg:105348777|K19572 adenosine deaminase CECR1 [EC:3.5.4.4] | (RefSeq) adenosine deaminase CECR1-like	PREDICTED: adenosine deaminase CECR1 [Crassostrea gigas]	0.462857	0.128694	normal	0.399209	0.0410476	normal	-1.13854	0.000858391	down	-1.24986	2.4098e-06	down	-0.721727	0.0702941	normal	-1.66668	1.50974e-10	down
OG0008736	516	1413	977.2	829.6	877.4	803.8	Molecular Function: superoxide-generating NADPH oxidase activity (GO:0016175);; Molecular Function: heme binding (GO:0020037);; Biological Process: superoxide anion generation (GO:0042554);; Cellular Component: NADPH oxidase complex (GO:0043020);;	K08009|4.61529e-89|crg:105319138|K08009 cytochrome b-245, alpha polypeptide | (RefSeq) cytochrome b-245 light chain-like	PREDICTED: cytochrome b-245 light chain [Crassostrea gigas]	-0.105944	0.802635	normal	-0.17544	0.67433	normal	-1.81215	3.27615e-09	down	-1.87408	2.92954e-10	down	-1.99271	1.39795e-09	down	-1.69352	4.38899e-10	down
OG0016640	582	2252	431.6	418.2	468.6	634.4	Molecular Function: transcription coactivator activity (GO:0003713);; Molecular Function: translation initiation factor activity (GO:0003743);; Cellular Component: transcription factor TFIID complex (GO:0005669);; Biological Process: translational initiation (GO:0006413);; Molecular Function: transcription factor binding (GO:0008134);; Molecular Function: protein heterodimerization activity (GO:0…	K03135|3.27789e-102|crg:105331189|K03135 transcription initiation factor TFIID subunit 11 | (RefSeq) transcription initiation factor TFIID subunit 11-like	PREDICTED: transcription initiation factor TFIID subunit 11 [Crassostrea gigas]	0.058234	0.857082	normal	0.326644	0.294989	normal	-2.03632	3.82768e-11	down	-1.5945	2.03272e-07	down	-1.53722	8.80729e-06	down	-2.0936	2.04662e-14	down
OG0009631	1438	786	196.8	180	318.2	264.8	Biological Process: ubiquinone biosynthetic process (GO:0006744);; Molecular Function: 2-polyprenyl-6-methoxy-1,4-benzoquinone methyltransferase activity (GO:0008425);; Cellular Component: extrinsic component of mitochondrial inner membrane (GO:0031314);; Biological Process: methylation (GO:0032259);;	K06127|0|crg:105329444|K06127 2-methoxy-6-polyprenyl-1,4-benzoquinol methylase [EC:2.1.1.201] | (RefSeq) 2-methoxy-6-polyprenyl-1,4-benzoquinol methylase, mitochondrial-like	2-methoxy-6-polyprenyl-1,4-benzoquinol methylase, mitochondrial-like [Crassostrea virginica]	-0.0125251	0.987143	normal	-0.293488	0.563351	normal	1.35423	0.00125415	up	1.06516	0.000113735	up	1.03808	0.00539766	up	1.3813	4.90334e-06	up
OG0015750	264	264	125.6	93	605.4	395.4	Biological Process: mRNA splicing, via spliceosome (GO:0000398);; Molecular Function: RNA binding (GO:0003723);; Cellular Component: U1 snRNP (GO:0005685);; Cellular Component: small nucleolar ribonucleoprotein complex (GO:0005732);; Cellular Component: viral nucleocapsid (GO:0019013);; Cellular Component: catalytic step 2 spliceosome (GO:0071013);;	K11098|9.24102e-49|crg:105328191|K11098 small nuclear ribonucleoprotein F | (RefSeq) small nuclear ribonucleoprotein F	PREDICTED: small nuclear ribonucleoprotein F [Crassostrea gigas]	-0.295403	0.379541	normal	-0.672356	0.000337141	normal	2.07863	1.19854e-11	up	1.70413	2.1546e-11	up	1.37071	8.20872e-05	up	2.41204	0	up
OG0011844	3349	2559	479.6	424	812.2	747.6	Biological Process: cilium or flagellum-dependent cell motility (GO:0001539);; Molecular Function: microtubule motor activity (GO:0003777);; Molecular Function: ATP binding (GO:0005524);; Cellular Component: axonemal dynein complex (GO:0005858);; Biological Process: microtubule-based movement (GO:0007018);; Molecular Function: peptidase activity (GO:0008233);; Molecular Function: ATPase activity …	--	PREDICTED: uncharacterized protein LOC105319448 [Crassostrea gigas]	-0.0295296	0.977353	normal	-0.200988	0.788134	normal	1.01639	0.000210256	up	0.816603	0.00350924	normal	0.775665	0.00828264	normal	1.05733	2.26425e-05	up
OG0008136	1028	477	342.6	313	377	416.6	Biological Process: protein targeting to Golgi (GO:0000042);; Cellular Component: trans-Golgi network (GO:0005802);; Biological Process: Golgi to endosome transport (GO:0006895);; Cellular Component: integral component of Golgi membrane (GO:0030173);; Biological Process: Golgi to plasma membrane protein transport (GO:0043001);;	K20318|3.21179e-105|crg:105347216|K20318 protein SYS1 | (RefSeq) protein SYS1 homolog	PREDICTED: protein SYS1 homolog [Crassostrea gigas]	-0.0354282	0.9124	normal	0.0424967	0.959582	normal	1.04304	0.000794816	up	1.12902	1.42188e-06	up	1.08739	4.91575e-05	up	1.08466	5.28949e-05	up
OG0005041	1122	831	579.4	493	1045	1032	Molecular Function: threonine-type endopeptidase activity (GO:0004298);; Cellular Component: nucleus (GO:0005634);; Cellular Component: cytoplasm (GO:0005737);; Biological Process: ubiquitin-dependent protein catabolic process (GO:0006511);; Cellular Component: proteasome core complex, alpha-subunit complex (GO:0019773);;	K02725|0|crg:105336919|K02725 20S proteasome subunit alpha 6 [EC:3.4.25.1] | (RefSeq) proteasome subunit alpha type-1-like	PREDICTED: proteasome subunit alpha type-1 [Crassostrea gigas]	-0.127173	0.509655	normal	-0.0927143	0.604018	normal	1.08464	0.00275265	up	1.12722	5.33705e-06	up	0.991559	0.00280896	normal	1.2203	4.04733e-06	up
OG0010640	804	483	1906.8	1890.2	525.4	516.4	Biological Process: response to stress (GO:0006950);;	--	PREDICTED: uncharacterized protein LOC105327017 isoform X2 [Crassostrea gigas]	0.0858294	0.850146	normal	-0.0927553	0.874847	normal	-1.33277	1.24735e-06	down	-1.51506	6.21328e-09	down	-1.42355	2.94431e-06	down	-1.42428	1.27559e-09	down
OG0006320	747	994	266.6	211.8	111.8	107.2	Biological Process: protein peptidyl-prolyl isomerization (GO:0000413);; Molecular Function: peptidyl-prolyl cis-trans isomerase activity (GO:0003755);; Biological Process: protein folding (GO:0006457);;	--	PREDICTED: peptidyl-prolyl cis-trans isomerase FKBP10 [Crassostrea gigas]	-0.210449	0.711763	normal	-0.160078	0.873867	normal	-1.85989	0.00200116	down	-1.78197	0.0251693	normal	-2.03735	0.00268643	down	-1.60451	0.018004	normal
OG0013657	1488	1059	1165.4	909.2	452.4	331.4	Biological Process: regulation of cell cycle (GO:0051726);;	--	PREDICTED: CDK5 and ABL1 enzyme substrate 1 isoform X1 [Crassostrea gigas]	-0.258403	0.186354	normal	-0.492778	0.0282669	normal	-1.07903	0.00205451	down	-1.33399	2.03949e-05	down	-1.60127	4.65684e-06	down	-0.811747	0.00677884	normal
OG0013054	3312	1374	1129	546.8	1855	1812.6	Molecular Function: alpha-L-fucosidase activity (GO:0004560);; Biological Process: fucose metabolic process (GO:0006004);;	K01206|0|crg:105322552|K01206 alpha-L-fucosidase [EC:3.2.1.51] | (RefSeq) alpha-L-fucosidase-like	PREDICTED: alpha-L-fucosidase [Crassostrea gigas]	-0.731687	0.0408116	normal	-0.0983995	0.873382	normal	1.77734	2.32698e-07	up	2.60652	0	up	1.68136	3.09537e-07	up	2.70251	0	up
OG0004368	1593	936	922.2	1211.6	232.2	168.8	Biological Process: protein peptidyl-prolyl isomerization (GO:0000413);; Molecular Function: peptidyl-prolyl cis-trans isomerase activity (GO:0003755);; Biological Process: protein folding (GO:0006457);; Molecular Function: zinc ion binding (GO:0008270);;	--	uncharacterized protein LOC111100222 [Crassostrea virginica]	0.468507	0.014196	normal	-0.490615	0.216897	normal	-1.40914	4.18269e-06	down	-2.45789	5.23152e-12	down	-1.96862	4.88963e-07	down	-1.89842	7.47611e-13	down
OG0017392	2603	1380	1009.4	822.2	1546.6	1392.4	Molecular Function: magnesium ion binding (GO:0000287);; Molecular Function: thiamine pyrophosphate binding (GO:0030976);; Biological Process: organic phosphonate biosynthetic process (GO:0032923);; Molecular Function: phosphonopyruvate decarboxylase activity (GO:0033980);;	K09459|0|crg:105334993|K09459 phosphonopyruvate decarboxylase [EC:4.1.1.82] | (RefSeq) uncharacterized LOC105334993	PREDICTED: uncharacterized protein LOC105334993 isoform X1 [Crassostrea gigas]	-0.177969	0.516889	normal	-0.219657	0.254737	normal	1.33373	3.97837e-05	up	1.30598	1.38103e-06	up	1.11008	0.00235888	up	1.52963	3.37716e-10	up
OG0013877	1257	1176	242.8	239.2	626	777	Molecular Function: ribonucleoside-diphosphate reductase activity, thioredoxin disulfide as acceptor (GO:0004748);; Cellular Component: ribonucleoside-diphosphate reductase complex (GO:0005971);; Biological Process: DNA replication (GO:0006260);; Biological Process: deoxyribonucleoside diphosphate metabolic process (GO:0009186);; Biological Process: deoxyribonucleotide biosynthetic process (GO:00…	K10808|0|crg:105336299|K10808 ribonucleoside-diphosphate reductase subunit M2 [EC:1.17.4.1] | (RefSeq) ribonucleoside-diphosphate reductase small chain-like	PREDICTED: ribonucleoside-diphosphate reductase small chain [Crassostrea gigas]	0.0711373	0.915487	normal	0.21617	0.726494	normal	1.27647	5.52188e-07	up	1.44104	3.48078e-09	up	1.51534	2.00191e-07	up	1.20217	7.28846e-09	up
OG0004810	1155	1149	201	92	846.4	742.6	Biological Process: immune system process (GO:0002376);; Molecular Function: RNA binding (GO:0003723);; Molecular Function: transferase activity (GO:0016740);; Biological Process: response to stimulus (GO:0050896);;	K14216|1.53714e-169|crg:105348571|K14216 2'-5'-oligoadenylate synthetase [EC:2.7.7.84] | (RefSeq) inactive 2'-5'-oligoadenylate synthase 1B-like	PREDICTED: inactive 2&apos;-5&apos;-oligoadenylate synthase 1B-like [Crassostrea gigas]	-0.0660995	0.886295	normal	-0.0792702	0.963818	normal	1.81088	8.36465e-08	up	2.63071	3.82035e-13	up	1.5808	1.33804e-05	up	2.86079	0	up
OG0008542	1065	1065	136.8	159.8	404.4	398.2	Molecular Function: RNA binding (GO:0003723);; Molecular Function: ribonuclease III activity (GO:0004525);; Cellular Component: ribosome (GO:0005840);; Biological Process: ncRNA processing (GO:0034470);; Biological Process: production of miRNAs involved in gene silencing by miRNA (GO:0035196);; Biological Process: RNA phosphodiester bond hydrolysis, endonucleolytic (GO:0090502);;	K17425|0|crg:105344220|K17425 large subunit ribosomal protein L44 [EC:3.1.26.-] | (RefSeq) 39S ribosomal protein L44, mitochondrial-like	PREDICTED: 39S ribosomal protein L44, mitochondrial [Crassostrea gigas]	0.310308	0.247594	normal	-0.0919709	0.889281	normal	1.35978	0.000124041	up	0.938358	0.00610611	normal	1.27015	0.000343112	up	1.02799	0.00250757	up
OG0014141	2362	909	550	540.4	516.4	467	Cellular Component: endoplasmic reticulum (GO:0005783);; Cellular Component: integral component of membrane (GO:0016021);; Biological Process: ubiquitin-dependent ERAD pathway (GO:0030433);; Molecular Function: ubiquitin protein ligase binding (GO:0031625);;	--	PREDICTED: erlin-2-like [Crassostrea gigas]	0.0687893	0.860618	normal	-0.209068	0.306094	normal	1.08013	0.00103683	up	0.801346	0.0242523	normal	0.870615	0.0128786	normal	1.01086	0.00145453	up
OG0011052	3051	2163	3082	2474	1254.2	1171.8	Cellular Component: nucleus (GO:0005634);; Cellular Component: cytoplasm (GO:0005737);; Molecular Function: cAMP response element binding protein binding (GO:0008140);; Biological Process: positive regulation of CREB transcription factor activity (GO:0032793);; Biological Process: protein homotetramerization (GO:0051289);;	K15309|0|crg:105334573|K15309 CREB-regulated transcription coactivator 1 | (RefSeq) CREB-regulated transcription coactivator 1-like	PREDICTED: CREB-regulated transcription coactivator 1 isoform X3 [Crassostrea gigas]	-0.220648	0.0184623	normal	-0.146186	0.710603	normal	-1.007	0.00336076	down	-0.934516	0.00590004	normal	-1.16031	0.000582701	down	-0.781212	0.0265995	normal
OG0007355	2016	1866	1833.4	214	32	672	Molecular Function: neurotransmitter:sodium symporter activity (GO:0005328);; Biological Process: neurotransmitter transport (GO:0006836);; Cellular Component: integral component of membrane (GO:0016021);; Biological Process: transmembrane transport (GO:0055085);;	K05038|0|crg:105338902|K05038 solute carrier family 6 (neurotransmitter transporter, amino acid) member 5/7/9/14 | (RefSeq) sodium- and chloride-dependent glycine transporter 1-like	PREDICTED: sodium- and chloride-dependent glycine transporter 1 [Crassostrea gigas]	-0.217799	0.554521	normal	1.11393	0.0169022	up	-6.03974	0.00839462	down	1.3753	0.0348154	normal	-1.62055	0.000108479	down	-3.04389	0.708436	normal
OG0015356	2668	1083	436.4	376.4	422.4	431	Biological Process: biosynthetic process (GO:0009058);; Molecular Function: nucleotidyltransferase activity (GO:0016779);;	K00966|0|crg:105331955|K00966 mannose-1-phosphate guanylyltransferase [EC:2.7.7.13] | (RefSeq) mannose-1-phosphate guanyltransferase beta-like	PREDICTED: mannose-1-phosphate guanyltransferase beta [Crassostrea gigas]	-0.102743	0.829859	normal	-0.0564056	0.945658	normal	1.07053	0.00264084	up	1.11911	0.000364736	up	1.00182	0.00258636	up	1.18781	0.000225527	up
OG0014788	672	600	671.4	630.8	290.8	328.8	Molecular Function: GTPase activity (GO:0003924);; Molecular Function: GTP binding (GO:0005525);; Cellular Component: trans-Golgi network (GO:0005802);; Cellular Component: cytosol (GO:0005829);; Biological Process: Golgi to endosome transport (GO:0006895);; Biological Process: small GTPase mediated signal transduction (GO:0007264);; Cellular Component: vesicle (GO:0031982);; Biological Process: …	K07916|7.76503e-151|crg:105334334|K07916 Ras-related protein Rab-7L1 | (RefSeq) ras-related protein Rab-7L1-like	PREDICTED: ras-related protein Rab-7L1-like isoform X1 [Crassostrea gigas]	-0.00434308	0.992407	normal	0.0747129	0.957317	normal	-1.23147	0.000120936	down	-1.12783	0.0039017	down	-1.13482	0.00498065	down	-1.22449	4.65919e-05	down
OG0012106	2511	2155	3117.4	2108.6	1496.4	1293.4	Biological Process: cilium or flagellum-dependent cell motility (GO:0001539);; Molecular Function: microtubule motor activity (GO:0003777);; Molecular Function: ATP binding (GO:0005524);; Cellular Component: axonemal dynein complex (GO:0005858);; Biological Process: microtubule-based movement (GO:0007018);; Molecular Function: ATPase activity (GO:0016887);;	K10408|0|crg:105319445|K10408 dynein heavy chain, axonemal | (RefSeq) dynein heavy chain 6, axonemal-like	Dynein heavy chain 6, axonemal [Crassostrea gigas]	-0.389398	0.416158	normal	-0.225243	0.6459	normal	-1.07968	0.00274761	down	-0.827664	0.00178646	normal	-1.3251	0.000503512	down	-0.582242	0.00865707	normal
OG0017283	2400	1635	1449	1469.8	380.2	414.4	Biological Process: lipid transport (GO:0006869);;	K20465|0|crg:105326429|K20465 oxysterol-binding protein-related protein 9/10/11 | (RefSeq) oxysterol-binding protein-related protein 11-like	PREDICTED: oxysterol-binding protein-related protein 11 [Crassostrea gigas]	0.113364	0.605469	normal	0.045428	0.960072	normal	-1.56812	5.07884e-07	down	-1.64015	4.15552e-06	down	-1.52424	9.27404e-05	down	-1.68403	1.70608e-09	down
OG0014229	591	447	409.4	365	963.8	826	Biological Process: RNA splicing (GO:0008380);; Cellular Component: exon-exon junction complex (GO:0035145);; Cellular Component: catalytic step 2 spliceosome (GO:0071013);;	K12877|3.48605e-94|crg:105337940|K12877 protein mago nashi | (RefSeq) protein mago nashi homolog 2	PREDICTED: protein mago nashi homolog 2 [Crassostrea gigas]	-0.0650933	0.870232	normal	-0.287699	0.216634	normal	1.42303	8.92989e-07	up	1.19749	4.16254e-07	up	1.12758	2.72386e-05	up	1.49295	3.18928e-09	up
OG0016229	1914	1635	3270.8	2521.4	1390	993.4	Molecular Function: transporter activity (GO:0005215);; Biological Process: sodium ion transport (GO:0006814);; Cellular Component: integral component of membrane (GO:0016021);; Biological Process: transmembrane transport (GO:0055085);;	K14445|0|crg:105327125|K14445 solute carrier family 13 (sodium-dependent dicarboxylate transporter), member 2/3/5 | (RefSeq) solute carrier family 13 member 5-like	solute carrier family 13 member 2-like [Crassostrea virginica]	-0.243167	0.449856	normal	-0.45642	0.363687	normal	-1.2251	9.54992e-06	down	-1.4822	3.40008e-08	down	-1.75325	2.72864e-10	down	-0.954047	0.000431302	normal
OG0017573	1542	4630	3150.4	1909.6	2764.8	2015.2	Cellular Component: cytoplasm (GO:0005737);; Biological Process: tryptophan catabolic process (GO:0006569);; Biological Process: quinolinate biosynthetic process (GO:0019805);; Molecular Function: pyridoxal phosphate binding (GO:0030170);; Molecular Function: kynureninase activity (GO:0030429);; Biological Process: 'de novo' NAD biosynthetic process from tryptophan (GO:0034354);; Biological Proce…	K01556|0|crg:105325807|K01556 kynureninase [EC:3.7.1.3] | (RefSeq) kynureninase-like	Kynureninase [Crassostrea gigas]	-0.569485	0.00885218	normal	-0.519414	0.000287393	normal	-1.95425	9.52742e-11	down	-1.86089	6.49934e-09	down	-2.48116	3.22665e-14	down	-1.33397	5.11182e-06	down
OG0011879	1407	1479	433.8	340	1379.4	1438.8	Molecular Function: kynurenine 3-monooxygenase activity (GO:0004502);; Cellular Component: mitochondrion (GO:0005739);; Biological Process: tryptophan catabolic process (GO:0006569);; Cellular Component: integral component of membrane (GO:0016021);; Biological Process: quinolinate biosynthetic process (GO:0019805);; Biological Process: 'de novo' NAD biosynthetic process from tryptophan (GO:003435…	K00486|0|crg:105346010|K00486 kynurenine 3-monooxygenase [EC:1.14.13.9] | (RefSeq) kynurenine 3-monooxygenase-like	PREDICTED: kynurenine 3-monooxygenase [Crassostrea gigas]	-0.1862	0.733823	normal	-0.0148867	0.992104	normal	1.40156	7.57762e-10	up	1.62399	2.64701e-11	up	1.3882	1.56364e-08	up	1.63735	2.40003e-13	up
OG0019150	1296	624	380.4	317	89	69.6	Biological Process: spliceosomal complex assembly (GO:0000245);; Biological Process: spliceosomal snRNP assembly (GO:0000387);; Cellular Component: spliceosomal complex (GO:0005681);;	K13130|0|crg:105329389|K13130 gem associated protein 2 | (RefSeq) gem-associated protein 2-like	PREDICTED: gem-associated protein 2 [Crassostrea gigas]	-0.148084	0.771443	normal	-0.375624	0.456622	normal	-1.26835	0.00436326	down	-1.53104	0.0162016	normal	-1.70251	0.0175205	normal	-1.09688	0.00282708	down
OG0008409	3275	2001	777.8	1148.2	1135.6	2095.6	Molecular Function: methylenetetrahydrofolate reductase (NAD(P)H) activity (GO:0004489);; Cellular Component: cytosol (GO:0005829);; Biological Process: methionine metabolic process (GO:0006555);; Biological Process: tetrahydrofolate interconversion (GO:0035999);; Biological Process: oxidation-reduction process (GO:0055114);;	K00297|0|crg:105340188|K00297 methylenetetrahydrofolate reductase (NADPH) [EC:1.5.1.20] | (RefSeq) methylenetetrahydrofolate reductase-like	PREDICTED: methylenetetrahydrofolate reductase [Crassostrea gigas]	0.542872	0.181625	normal	0.694149	0.110697	normal	1.06816	0.00214722	up	1.23692	0.00275281	up	1.90855	8.31282e-07	up	0.396527	0.216838	normal
OG0007749	813	378	343.2	352.2	432.8	402.4	Cellular Component: cytoplasm (GO:0005737);; Biological Process: protein folding (GO:0006457);; Cellular Component: prefoldin complex (GO:0016272);; Molecular Function: unfolded protein binding (GO:0051082);; Molecular Function: chaperone binding (GO:0051087);; Biological Process: chaperone-mediated protein complex assembly (GO:0051131);;	K04798|2.10739e-71|crg:105332759|K04798 prefoldin beta subunit | (RefSeq) prefoldin subunit 6-like	PREDICTED: prefoldin subunit 6 [Crassostrea gigas]	0.140899	0.770709	normal	-0.195264	0.662462	normal	1.26079	0.000320671	up	0.899173	0.0127748	normal	1.04928	0.00514674	up	1.11068	0.000624987	up
OG0008670	2420	1239	2011.6	1757.2	2762	2264.6	Molecular Function: ATP binding (GO:0005524);; Cellular Component: cytosol (GO:0005829);; Biological Process: protein folding (GO:0006457);; Biological Process: response to heat (GO:0009408);; Molecular Function: heat shock protein binding (GO:0031072);; Molecular Function: metal ion binding (GO:0046872);; Molecular Function: unfolded protein binding (GO:0051082);;	K09503|1.75729e-161|crg:105341296|K09503 DnaJ homolog subfamily A member 2 | (RefSeq) dnaJ homolog subfamily A member 2-like	dnaJ homolog subfamily A member 2-like [Crassostrea virginica]	-0.0976807	0.722482	normal	-0.358015	7.47839e-07	normal	1.21011	2.2021e-05	up	0.951661	0.000553722	normal	0.850221	0.00409774	normal	1.31155	4.69123e-07	up
OG0015033	1576	1179	682.4	607	1277.6	1094	Molecular Function: magnesium ion binding (GO:0000287);; Molecular Function: isocitrate dehydrogenase (NAD+) activity (GO:0004449);; Cellular Component: mitochondrion (GO:0005739);; Biological Process: tricarboxylic acid cycle (GO:0006099);; Molecular Function: NAD binding (GO:0051287);;	K00030|0|crg:105349203|K00030 isocitrate dehydrogenase (NAD+) [EC:1.1.1.41] | (RefSeq) isocitrate dehydrogenase [NAD] subunit gamma, mitochondrial-like	PREDICTED: isocitrate dehydrogenase [NAD] subunit gamma, mitochondrial isoform X2 [Crassostrea gigas]	-0.0468117	0.9356	normal	-0.263688	0.398195	normal	1.10932	0.000795915	up	0.898647	0.0617205	normal	0.838102	0.0297309	normal	1.16987	0.00133705	up
OG0006228	636	624	457.6	674.8	1154.4	1422.2	Molecular Function: chaperone binding (GO:0051087);;	K09555|4.31378e-122|crg:105334567|K09555 BCL2-associated athanogene 1 | (RefSeq) BAG family molecular chaperone regulator 1-like	BAG family molecular chaperone regulator 1 [Crassostrea gigas]	0.590463	0.0124482	normal	0.181503	0.759661	normal	1.17786	8.92212e-06	up	0.727388	0.000885678	normal	1.374	1.64308e-07	up	0.531251	0.0127664	normal
OG0017541	2046	978	209.8	60.6	2.4	112	Molecular Function: transcription factor activity, sequence-specific DNA binding (GO:0003700);; Molecular Function: phosphogluconate dehydrogenase (decarboxylating) activity (GO:0004616);; Cellular Component: nucleus (GO:0005634);; Biological Process: regulation of transcription, DNA-templated (GO:0006355);; Biological Process: valine catabolic process (GO:0006574);; Molecular Function: zinc ion …	--	PREDICTED: nitrogen regulatory protein GLN3 isoform X2 [Crassostrea gigas]	-0.405917	0.428111	normal	5.46788	0.843934	normal	-5.53124	0.000667514	down	1.62626	0.735641	normal	-0.0633617	0.730835	normal	-3.84161	0.14095	normal
OG0012849	2756	1386	3237.4	3282.2	3770.2	4259	Molecular Function: alpha-L-fucosidase activity (GO:0004560);; Biological Process: fucose metabolic process (GO:0006004);;	K01206|0|crg:105322568|K01206 alpha-L-fucosidase [EC:3.2.1.51] | (RefSeq) alpha-L-fucosidase-like	PREDICTED: alpha-L-fucosidase [Crassostrea gigas]	0.104429	0.891187	normal	0.104069	0.814429	normal	1.01832	0.00361126	up	1.012	3.12587e-07	up	1.13342	0.00140429	up	0.896904	1.61177e-06	normal
OG0010936	2487	2586	1631.8	1960	4770.2	5163.6	Molecular Function: NAD+ ADP-ribosyltransferase activity (GO:0003950);; Molecular Function: ubiquitin-protein transferase activity (GO:0004842);; Molecular Function: zinc ion binding (GO:0008270);; Biological Process: protein ubiquitination (GO:0016567);; Molecular Function: ligase activity (GO:0016874);;	K10645|0|crg:105317188|K10645 E3 ubiquitin-protein ligase mind-bomb [EC:2.3.2.27] | (RefSeq) E3 ubiquitin-protein ligase mind-bomb-like	PREDICTED: E3 ubiquitin-protein ligase mind-bomb isoform X1 [Crassostrea gigas]	0.340673	0.159463	normal	0.0283257	0.978651	normal	1.29099	5.89652e-06	up	0.960411	5.94326e-05	normal	1.32215	1.37128e-06	up	0.929253	0.000167961	normal
OG0012594	3620	2940	1367.6	1455.4	393.8	670.8	Molecular Function: metalloendopeptidase activity (GO:0004222);; Biological Process: proteolysis (GO:0006508);; Molecular Function: metal ion binding (GO:0046872);;	K01408|0|crg:105347851|K01408 insulysin [EC:3.4.24.56] | (RefSeq) insulin-degrading enzyme-like	PREDICTED: insulin-degrading enzyme isoform X1 [Crassostrea gigas]	0.172119	0.659369	normal	0.0608252	0.955992	normal	-1.63111	0.000495986	down	-1.22465	0.000226819	down	-1.03931	0.00276165	down	-1.81645	3.25971e-06	down
OG0008211	1606	858	1892.6	1858	514.8	569	Cellular Component: mitochondrial intermembrane space (GO:0005758);; Molecular Function: methyltransferase activity (GO:0008168);; Molecular Function: electron carrier activity (GO:0009055);; Biological Process: iron-sulfur cluster assembly (GO:0016226);; Biological Process: methylation (GO:0032259);; Biological Process: negative regulation of apoptotic process (GO:0043066);; Molecular Function: …	--	PREDICTED: anamorsin homolog [Crassostrea gigas]	0.0528187	0.902064	normal	0.0792846	0.849733	normal	-1.18717	0.000123175	down	-1.15859	3.70208e-05	down	-1.10109	0.000629909	down	-1.24468	2.96969e-06	down
OG0011576	2759	1242	1096.8	750	1414.8	1276.8	Molecular Function: serine-pyruvate transaminase activity (GO:0004760);; Molecular Function: alanine-glyoxylate transaminase activity (GO:0008453);; Biological Process: organic phosphonate catabolic process (GO:0019700);; Molecular Function: 2-aminoethylphosphonate-pyruvate transaminase activity (GO:0047304);;	--	PREDICTED: uncharacterized protein LOC105341347 [Crassostrea gigas]	-0.383801	0.176758	normal	-0.20579	0.578467	normal	1.32182	0.000102947	up	1.54326	1.32738e-10	up	1.11453	0.00173451	up	1.75055	3.95755e-14	up
OG0013366	1882	867	1017	1122	1483.2	1835.2	Cellular Component: phosphopyruvate hydratase complex (GO:0000015);; Molecular Function: magnesium ion binding (GO:0000287);; Molecular Function: phosphopyruvate hydratase activity (GO:0004634);; Molecular Function: protein tyrosine kinase activity (GO:0004713);; Molecular Function: ATP binding (GO:0005524);; Biological Process: glycolytic process (GO:0006096);; Cellular Component: integral compo…	K09935|9.26081e-161|crg:105343180|K09935 uncharacterized protein | (RefSeq) uncharacterized LOC105343180	PREDICTED: uncharacterized protein LOC105343180 isoform X1 [Crassostrea gigas]	0.224934	0.247831	normal	0.216344	0.404659	normal	1.45302	2.35941e-06	up	1.44639	1.42002e-07	up	1.67788	3.15057e-08	up	1.22153	9.87902e-06	up
OG0011759	6510	5016	1057.4	841.6	2033	1993	Molecular Function: translation initiation factor activity (GO:0003743);; Molecular Function: DNA photolyase activity (GO:0003913);; Molecular Function: protein kinase activity (GO:0004672);; Molecular Function: ATP binding (GO:0005524);; Biological Process: DNA repair (GO:0006281);; Biological Process: translational initiation (GO:0006413);; Biological Process: protein phosphorylation (GO:000646…	K16196|0|crg:105337869|K16196 eukaryotic translation initiation factor 2-alpha kinase 4 [EC:2.7.11.1] | (RefSeq) eukaryotic translation initiation factor 2-alpha kinase 4-like	eIF-2-alpha kinase GCN2-like [Crassostrea virginica]	-0.21442	0.433099	normal	-0.108778	0.851947	normal	1.12223	0.000793123	up	1.23728	0.000614202	up	1.00697	0.0139276	normal	1.35253	4.23841e-06	up
OG0005218	429	372	1320	963.6	564	387.4	Molecular Function: glutathione transferase activity (GO:0004364);; Molecular Function: glutathione peroxidase activity (GO:0004602);; Cellular Component: nuclear envelope (GO:0005635);; Cellular Component: endoplasmic reticulum (GO:0005783);; Cellular Component: integral component of membrane (GO:0016021);;	K00799|8.84021e-95|crg:105343940|K00799 glutathione S-transferase [EC:2.5.1.18] | (RefSeq) microsomal glutathione S-transferase 3-like	PREDICTED: microsomal glutathione S-transferase 3 [Crassostrea gigas]	-0.32393	0.141152	normal	-0.582198	0.00417581	normal	-1.22971	1.2297e-05	down	-1.48952	1.19249e-08	down	-1.84039	3.43374e-11	down	-0.878842	0.00119331	normal
OG0006376	1145	531	624	622.4	669	604	Cellular Component: ESCRT II complex (GO:0000814);; Molecular Function: structural molecule activity (GO:0005198);; Molecular Function: protein homodimerization activity (GO:0042803);; Biological Process: protein transport to vacuole involved in ubiquitin-dependent protein catabolic process via the multivesicular body sorting pathway (GO:0043328);;	K12189|1.21524e-112|crg:105321671|K12189 ESCRT-II complex subunit VPS25 | (RefSeq) vacuolar protein-sorting-associated protein 25-like	PREDICTED: vacuolar protein-sorting-associated protein 25 [Crassostrea gigas]	0.0928574	0.677193	normal	-0.216628	0.576098	normal	1.02065	0.0041057	up	0.692262	0.0466436	normal	0.781664	0.0287708	normal	0.93125	0.00549333	normal
OG0007503	456	291	608.4	823.2	930.4	743.2	Molecular Function: ubiquinol-cytochrome-c reductase activity (GO:0008121);; Cellular Component: integral component of membrane (GO:0016021);; Biological Process: hydrogen ion transmembrane transport (GO:1902600);;	--	hypothetical protein CGI_10009262 [Crassostrea gigas]	0.493974	0.0156098	normal	-0.398376	0.012172	normal	1.05145	0.000391857	up	0.119843	0.78625	normal	0.645273	0.0509983	normal	0.526021	0.0548126	normal
OG0004759	1528	723	732.6	612.8	816.6	673.6	Cellular Component: cytoplasm (GO:0005737);; Molecular Function: queuine tRNA-ribosyltransferase activity (GO:0008479);; Biological Process: queuosine biosynthetic process (GO:0008616);;	--	PREDICTED: phosducin-like protein 3 [Crassostrea gigas]	-0.154457	0.489226	normal	-0.361643	0.108089	normal	1.03603	0.00411068	up	0.824263	0.00554266	normal	0.658971	0.0901818	normal	1.20132	2.45561e-05	up
OG0008366	1884	1884	715.4	461.4	359.6	319.2	Molecular Function: RNA binding (GO:0003723);; Molecular Function: adenosine deaminase activity (GO:0004000);; Biological Process: RNA processing (GO:0006396);;	K12968|0|crg:105338043|K12968 double-stranded RNA-specific adenosine deaminase [EC:3.5.4.37] | (RefSeq) adenosine deaminase domain-containing protein 1-like	PREDICTED: adenosine deaminase domain-containing protein 1 [Crassostrea gigas]	-0.451303	0.232732	normal	-0.229949	0.246577	normal	-1.19393	9.53223e-05	down	-0.895788	0.0107014	normal	-1.42485	0.000336831	down	-0.664876	0.00470227	normal
OG0012119	2804	2136	1303.6	1827.4	2555.8	2367	Molecular Function: calcium ion binding (GO:0005509);; Cellular Component: integral component of membrane (GO:0016021);; Molecular Function: superoxide-generating NADPH oxidase activity (GO:0016175);; Biological Process: superoxide anion generation (GO:0042554);; Biological Process: oxidation-reduction process (GO:0055114);;	--	PREDICTED: NADPH oxidase 5 [Crassostrea gigas]	0.451619	0.356285	normal	-0.163066	0.845935	normal	1.17002	0.000321078	up	0.398526	0.00773512	normal	0.993016	0.0190113	normal	0.575527	3.79804e-05	normal
OG0012920	1024	588	220	233.8	295.8	303.4	Biological Process: ubiquinone biosynthetic process (GO:0006744);; Molecular Function: oxidoreductase activity, acting on paired donors, with incorporation or reduction of molecular oxygen, NAD(P)H as one donor, and incorporation of one atom of oxygen (GO:0016709);; Cellular Component: extrinsic component of mitochondrial inner membrane (GO:0031314);; Biological Process: oxidation-reduction proce…	K06134|3.48565e-134|crg:105319133|K06134 ubiquinone biosynthesis monooxygenase Coq7 [EC:1.14.13.-] | (RefSeq) ubiquinone biosynthesis protein COQ7 homolog	PREDICTED: 5-demethoxyubiquinone hydroxylase, mitochondrial [Crassostrea gigas]	0.171682	0.604723	normal	-0.0428571	0.965173	normal	1.03407	0.00221112	up	0.806011	0.00171717	normal	0.987487	0.000600967	normal	0.852597	0.00587439	normal
OG0013889	1443	1134	4650.4	6496.2	9278	11855	Molecular Function: mRNA binding (GO:0003729);; Cellular Component: U1 snRNP (GO:0005685);; Biological Process: mRNA splice site selection (GO:0006376);;	K13212|1.35094e-172|crg:105338803|K13212 RNA-binding protein Luc7-like 2 | (RefSeq) putative RNA-binding protein Luc7-like 2	PREDICTED: putative RNA-binding protein Luc7-like 2 isoform X1 [Crassostrea gigas]	0.576258	1.54567e-13	normal	0.266233	0.0163741	normal	1.14576	7.13842e-06	up	0.833085	0.000255827	normal	1.41314	1.74646e-08	up	0.56571	0.0115055	normal
OG0007461	597	597	161.8	247	619.8	670.6	Molecular Function: GTP binding (GO:0005525);; Cellular Component: trans-Golgi network (GO:0005802);; Biological Process: small GTPase mediated signal transduction (GO:0007264);; Biological Process: melanosome organization (GO:0032438);; Cellular Component: melanosome (GO:0042470);; Biological Process: protein localization to membrane (GO:0072657);;	K19372|5.14113e-145|crg:105320791|K19372 DnaJ homolog subfamily C member 27 | (RefSeq) dnaJ homolog subfamily C member 27-A-like	PREDICTED: dnaJ homolog subfamily C member 27-A [Crassostrea gigas]	0.609141	0.0430419	normal	0.0183772	0.989752	normal	1.72983	1.42775e-09	up	1.05961	0.00318206	up	1.75804	3.98931e-08	up	1.0314	0.000479831	up
OG0010335	967	363	538	540	487.4	488.2	Molecular Function: threonine-type endopeptidase activity (GO:0004298);; Cellular Component: nucleus (GO:0005634);; Cellular Component: cytoplasm (GO:0005737);; Biological Process: ubiquitin-dependent protein catabolic process (GO:0006511);; Cellular Component: proteasome core complex, alpha-subunit complex (GO:0019773);;	K02728|1.16496e-172|crg:105322442|K02728 20S proteasome subunit alpha 3 [EC:3.4.25.1] | (RefSeq) proteasome subunit alpha type-4-like	PREDICTED: proteasome subunit alpha type-4-like [Crassostrea gigas]	0.101739	0.831054	normal	-0.0753031	0.866894	normal	1.08511	0.000530238	up	0.902497	0.00127895	normal	1.0052	0.000990154	up	0.982408	0.000550577	normal
OG0013854	486	432	69.4	34.8	171.6	138.6	Cellular Component: nucleus (GO:0005634);; Biological Process: response to stress (GO:0006950);; Biological Process: regulation of cell cycle (GO:0051726);;	K04402|2.19243e-98|crg:105327450|K04402 growth arrest and DNA-damage-inducible protein | (RefSeq) uncharacterized LOC105327450	PREDICTED: uncharacterized protein LOC105327450 [Crassostrea gigas]	-0.684904	0.0822932	normal	-0.329165	0.63941	normal	1.29222	0.000392065	up	1.77399	0.0200291	normal	0.862315	0.00307945	normal	2.2039	0.0111221	normal
OG0005077	1315	954	2165.2	3541.8	3965	4744	Biological Process: protein folding (GO:0006457);; Molecular Function: unfolded protein binding (GO:0051082);;	K09519|0|crg:105347667|K09519 DnaJ homolog subfamily B member 13 | (RefSeq) dnaJ homolog subfamily B member 13-like	PREDICTED: dnaJ homolog subfamily B member 13 [Crassostrea gigas]	0.772452	1.22643e-07	normal	0.162436	0.634524	normal	1.13781	5.95972e-05	up	0.505508	0.211934	normal	1.30745	8.11235e-06	up	0.335866	0.367571	normal
OG0009415	342	342	69.6	56.6	203.6	175.4	Biological Process: cellular response to DNA damage stimulus (GO:0006974);; Biological Process: regulation of cell cycle (GO:0051726);;	--	PREDICTED: PCNA-associated factor-like [Crassostrea gigas]	-0.133657	0.866527	normal	-0.259951	0.691737	normal	1.35824	1.29267e-06	up	1.24891	7.5557e-05	up	1.05518	0.000530735	up	1.55198	1.75175e-08	up
OG0008295	1739	876	334.4	300.2	537	543.8	Cellular Component: cytoplasm (GO:0005737);; Biological Process: glyoxylate cycle (GO:0006097);; Biological Process: organic phosphonate biosynthetic process (GO:0032923);; Molecular Function: metal ion binding (GO:0046872);; Molecular Function: transferase activity, transferring acyl groups, acyl groups converted into alkyl on transfer (GO:0046912);; Molecular Function: phosphoenolpyruvate mutas…	K01841|0|crg:105327128|K01841 phosphoenolpyruvate phosphomutase [EC:5.4.2.9] | (RefSeq) phosphoenolpyruvate phosphomutase	PREDICTED: phosphoenolpyruvate phosphomutase [Crassostrea gigas]	-0.0428085	0.9537	normal	-0.0593193	0.949451	normal	1.4696	3.00358e-05	up	1.47605	1.94812e-09	up	1.41236	5.69706e-06	up	1.53329	1.25923e-08	up
OG0005329	951	1149	35	0	191.6	163.6	Biological Process: immune system process (GO:0002376);; Molecular Function: RNA binding (GO:0003723);; Cellular Component: membrane (GO:0016020);; Molecular Function: transferase activity (GO:0016740);; Biological Process: response to stimulus (GO:0050896);;	K14216|2.16605e-112|crg:105348571|K14216 2'-5'-oligoadenylate synthetase [EC:2.7.7.84] | (RefSeq) inactive 2'-5'-oligoadenylate synthase 1B-like	PREDICTED: 2&apos;-5&apos;-oligoadenylate synthase-like protein 2 [Crassostrea gigas]	-7.16979	0.512704	normal	-0.119427	0.94116	normal	1.93315	0.00507323	up	8.7432	0.00579333	up	1.57342	0.00824619	up	9.10294	0.00299147	up
OG0008648	678	654	101.2	89.4	339.2	311	Molecular Function: RNA binding (GO:0003723);; Molecular Function: ribonuclease activity (GO:0004540);; Cellular Component: ribonuclease P complex (GO:0030677);; Biological Process: ncRNA processing (GO:0034470);;	K03538|1.96194e-130|crg:105344975|K03538 ribonuclease P protein subunit POP4 [EC:3.1.26.5] | (RefSeq) ribonuclease P protein subunit p29-like	PREDICTED: ribonuclease P protein subunit p29-like [Crassostrea gigas]	-0.0898793	0.892572	normal	-0.175466	0.776586	normal	1.60098	1.37408e-10	up	1.51111	2.3632e-06	up	1.40232	5.91136e-05	up	1.70977	3.95755e-14	up
OG0005268	2391	882	2428.4	2022.8	52.6	48.8	Molecular Function: oxidoreductase activity (GO:0016491);; Biological Process: oxidation-reduction process (GO:0055114);;	K06106|0|crg:105335490|K06106 cortactin | (RefSeq) src substrate protein p85-like	LOW QUALITY PROTEIN: src substrate cortactin-like [Crassostrea virginica]	-0.165292	0.00224447	normal	-0.144619	0.874735	normal	-4.31484	0.000801694	down	-4.31547	0.00835225	down	-4.48504	0.00612548	down	-4.14527	0.00107213	down
OG0013738	1875	1704	5864.2	5127.4	2661.4	3436	Molecular Function: monooxygenase activity (GO:0004497);; Cellular Component: endoplasmic reticulum lumen (GO:0005788);; Biological Process: ubiquitin-dependent ERAD pathway (GO:0030433);; Biological Process: oxidation-reduction process (GO:0055114);;	--	PREDICTED: FAD-dependent oxidoreductase domain-containing protein 2 [Crassostrea gigas]	-0.100823	0.572056	normal	0.290236	0.0650299	normal	-1.2148	1.41227e-05	down	-0.811863	0.00101961	normal	-0.916817	0.00227167	normal	-1.10984	1.73681e-06	down
OG0005730	858	759	100.4	108.4	267.8	248	Biological Process: ubiquinone biosynthetic process (GO:0006744);; Cellular Component: extrinsic component of mitochondrial inner membrane (GO:0031314);;	K18586|0|crg:105330851|K18586 ubiquinone biosynthesis protein COQ4 | (RefSeq) ubiquinone biosynthesis protein COQ4 homolog, mitochondrial-like	PREDICTED: ubiquinone biosynthesis protein COQ4 homolog, mitochondrial [Crassostrea gigas]	0.186502	0.759361	normal	-0.172002	0.759862	normal	1.43193	8.78543e-06	up	1.01975	0.000229865	up	1.24473	0.000458322	up	1.20695	8.83796e-07	up
OG0007669	450	471	272.8	269	139.8	122.8	Cellular Component: cell-cell junction (GO:0005911);; Biological Process: exocytosis (GO:0006887);; Biological Process: neurotransmitter secretion (GO:0007269);; Cellular Component: basolateral plasma membrane (GO:0016323);; Biological Process: maintenance of epithelial cell apical/basal polarity (GO:0045199);; Cellular Component: synapse (GO:0045202);; Biological Process: protein localization to…	--	PREDICTED: PDZ domain-containing protein 11 [Crassostrea gigas]	0.0738479	0.874143	normal	-0.239917	0.604939	normal	-1.26523	0.000155508	down	-1.59042	1.73856e-06	down	-1.51481	2.34523e-05	down	-1.34084	8.7042e-06	down
OG0013319	3502	1833	1108.8	1280.2	1700.4	2656.8	Biological Process: biosynthetic process (GO:0009058);; Cellular Component: integral component of membrane (GO:0016021);; Molecular Function: transferase activity (GO:0016740);; Molecular Function: pyridoxal phosphate binding (GO:0030170);;	K00654|0|crg:105330505|K00654 serine palmitoyltransferase [EC:2.3.1.50] | (RefSeq) serine palmitoyltransferase 2-like	PREDICTED: serine palmitoyltransferase 2 isoform X1 [Crassostrea gigas]	0.294895	0.0997678	normal	0.520546	0.202552	normal	1.34349	0.00281516	up	1.62806	5.33165e-09	up	1.93277	1.11557e-10	up	1.03878	0.026038	normal
OG0016320	2012	1041	508.4	469.6	655	591	Cellular Component: U5 snRNP (GO:0005682);; Biological Process: RNA splicing (GO:0008380);; Cellular Component: viral nucleocapsid (GO:0019013);; Cellular Component: precatalytic spliceosome (GO:0071011);; Cellular Component: catalytic step 2 spliceosome (GO:0071013);;	K12857|0|crg:105327775|K12857 Prp8 binding protein | (RefSeq) U5 small nuclear ribonucleoprotein 40 kDa protein-like	PREDICTED: U5 small nuclear ribonucleoprotein 40 kDa protein [Crassostrea gigas]	-0.0095858	0.985109	normal	-0.197572	0.542191	normal	1.1141	0.000109192	up	0.927137	0.0041551	normal	0.912293	0.00897288	normal	1.12895	1.20613e-05	up
OG0009645	2448	1770	1937	2145.6	362	185.8	Molecular Function: transporter activity (GO:0005215);; Biological Process: sodium ion transport (GO:0006814);; Cellular Component: integral component of membrane (GO:0016021);; Biological Process: transmembrane transport (GO:0055085);;	K14445|0|crg:105327127|K14445 solute carrier family 13 (sodium-dependent dicarboxylate transporter), member 2/3/5 | (RefSeq) solute carrier family 13 member 5-like	PREDICTED: solute carrier family 13 member 5 isoform X4 [Crassostrea gigas]	0.225302	0.541953	normal	-0.784797	0.0831032	normal	-2.16423	6.26167e-12	down	-3.40351	7.09875e-08	down	-3.15958	5.61319e-07	down	-2.40816	0	down
OG0004392	273	273	220.6	226.6	93.6	131.8	Biological Process: spliceosomal snRNP assembly (GO:0000387);; Cellular Component: U5 snRNP (GO:0005682);; Cellular Component: U1 snRNP (GO:0005685);; Cellular Component: U2 snRNP (GO:0005686);; Cellular Component: U4 snRNP (GO:0005687);; Cellular Component: viral nucleocapsid (GO:0019013);; Cellular Component: U4/U6 x U5 tri-snRNP complex (GO:0046540);; Cellular Component: precatalytic spliceoso…	K11097|1.89058e-59|crg:105347083|K11097 small nuclear ribonucleoprotein E | (RefSeq) small nuclear ribonucleoprotein E	PREDICTED: small nuclear ribonucleoprotein E [Crassostrea gigas]	0.0947337	0.919332	normal	0.174922	0.897393	normal	-1.43525	1.02955e-07	down	-1.04003	3.87655e-08	down	-0.890485	3.7343e-09	normal	-1.58479	7.95268e-07	down
OG0016385	2875	1341	1338.4	1243.2	1458	1481.6	Molecular Function: glycine hydroxymethyltransferase activity (GO:0004372);; Biological Process: glycine metabolic process (GO:0006544);; Biological Process: L-serine metabolic process (GO:0006563);; Molecular Function: methyltransferase activity (GO:0008168);; Molecular Function: pyridoxal phosphate binding (GO:0030170);; Biological Process: methylation (GO:0032259);; Biological Process: tetrahy…	K00600|0|crg:105323187|K00600 glycine hydroxymethyltransferase [EC:2.1.2.1] | (RefSeq) serine hydroxymethyltransferase, mitochondrial-like	PREDICTED: serine hydroxymethyltransferase, mitochondrial [Crassostrea gigas]	0.00345253	0.995988	normal	-0.0370835	0.960072	normal	1.03781	0.00979677	up	0.999553	0.00149388	normal	0.999663	0.0526255	normal	1.0377	6.91425e-05	up
OG0017010	2060	1617	1105.2	1055.2	2023.4	2172.2	Molecular Function: ATP binding (GO:0005524);; Cellular Component: cytoplasm (GO:0005737);; Biological Process: protein folding (GO:0006457);; Molecular Function: unfolded protein binding (GO:0051082);;	K09497|0|crg:105318294|K09497 T-complex protein 1 subunit epsilon | (RefSeq) T-complex protein 1 subunit epsilon-like	PREDICTED: T-complex protein 1 subunit epsilon-like isoform X2 [Crassostrea gigas]	0.0245887	0.965119	normal	0.0434819	0.948852	normal	1.00827	0.00307629	up	1.02996	0.00274837	up	1.05669	0.00482024	up	0.98154	0.00139041	normal
OG0015219	3333	1461	1928.4	1351.2	2732	3215.4	Molecular Function: heat shock protein binding (GO:0031072);; Molecular Function: unfolded protein binding (GO:0051082);;	--	PREDICTED: protein SSUH2 homolog isoform X1 [Crassostrea gigas]	-0.411525	1.6052e-08	normal	0.123605	0.895683	normal	1.49968	3.15485e-05	up	2.06303	0	up	1.64376	8.06935e-10	up	1.91896	4.01933e-11	up
OG0006688	1644	1635	915.8	798.6	2110.8	1871	Molecular Function: phosphogluconate dehydrogenase (decarboxylating) activity (GO:0004616);; Molecular Function: NAD binding (GO:0051287);; Biological Process: oxidation-reduction process (GO:0055114);;	--	PREDICTED: glyoxylate/succinic semialdehyde reductase 1-like isoform X1 [Crassostrea gigas]	-0.0954488	0.677193	normal	-0.245316	1.54074e-05	normal	1.00712	0.00206449	up	0.866264	0.00757043	normal	0.762568	0.0467751	normal	1.11082	7.94506e-05	up
OG0010941	4740	2952	1214	1069.4	2064.8	2132.4	Molecular Function: ubiquitin-protein transferase activity (GO:0004842);; Cellular Component: integral component of membrane (GO:0016021);; Biological Process: protein ubiquitination (GO:0016567);; Molecular Function: ligase activity (GO:0016874);;	--	PREDICTED: apoptosis-resistant E3 ubiquitin protein ligase 1 isoform X1 [Crassostrea gigas]	-0.0852475	0.838833	normal	-0.0217149	0.981175	normal	1.25934	2.71746e-05	up	1.32107	2.30745e-06	up	1.23176	0.000470963	up	1.34864	1.63166e-08	up
OG0009474	2432	1164	467.8	442	645.6	531.6	Molecular Function: metalloendopeptidase activity (GO:0004222);; Molecular Function: calcium ion binding (GO:0005509);; Biological Process: proteolysis (GO:0006508);; Molecular Function: zinc ion binding (GO:0008270);; Cellular Component: extracellular matrix (GO:0031012);;	--	matrix metalloproteinase-14-like isoform X2 [Crassostrea virginica]	0.0210999	0.978047	normal	-0.357678	0.146262	normal	1.33818	1.43817e-06	up	0.948774	0.00969363	normal	0.963904	0.0021016	normal	1.32305	4.86048e-06	up
OG0011164	3999	4014	4832.8	3737.6	2271	2868	Molecular Function: xanthine dehydrogenase activity (GO:0004854);; Molecular Function: xanthine oxidase activity (GO:0004855);; Cellular Component: cytosol (GO:0005829);; Molecular Function: electron carrier activity (GO:0009055);; Biological Process: xanthine catabolic process (GO:0009115);; Molecular Function: oxidoreductase activity, acting on CH-OH group of donors (GO:0016614);; Molecular Fun…	K00106|0|crg:105320852|K00106 xanthine dehydrogenase/oxidase [EC:1.17.1.4 1.17.3.2] | (RefSeq) xanthine dehydrogenase/oxidase-like	PREDICTED: xanthine dehydrogenase/oxidase [Crassostrea gigas]	-0.258975	0.330455	normal	0.267846	0.518411	normal	-1.31224	9.79728e-05	down	-0.745967	0.0496175	normal	-1.01689	0.0149049	normal	-1.04132	0.000344263	down
OG0007790	3273	1686	4605.8	2689	1340.4	1452.6	Molecular Function: transporter activity (GO:0005215);; Biological Process: sodium ion transport (GO:0006814);; Cellular Component: integral component of membrane (GO:0016021);; Biological Process: transmembrane transport (GO:0055085);;	K14445|0|crg:105335737|K14445 solute carrier family 13 (sodium-dependent dicarboxylate transporter), member 2/3/5 | (RefSeq) solute carrier family 13 member 5-like	PREDICTED: solute carrier family 13 member 5 [Crassostrea gigas]	-0.627878	0.00784584	normal	0.0303801	0.977359	normal	-1.03897	0.000574482	down	-0.315516	0.34644	normal	-1.00169	4.87874e-05	down	-0.352794	0.753756	normal
OG0014099	2181	2037	1035.8	652.2	2571.2	2253.6	Molecular Function: nucleotide binding (GO:0000166);; Biological Process: formation of translation preinitiation complex (GO:0001731);; Molecular Function: translation initiation factor activity (GO:0003743);; Cellular Component: eukaryotic translation initiation factor 3 complex (GO:0005852);; Biological Process: regulation of translational initiation (GO:0006446);; Cellular Component: eukaryoti…	K03253|0|crg:105332194|K03253 translation initiation factor 3 subunit B | (RefSeq) eukaryotic translation initiation factor 3 subunit B-like	PREDICTED: eukaryotic translation initiation factor 3 subunit B [Crassostrea gigas]	-0.529866	0.0166409	normal	-0.252522	0.0785431	normal	1.19273	0.000131052	up	1.51163	1.5215e-10	up	0.938321	0.00635455	normal	1.76604	0	up
OG0013012	585	2639	1133.6	1092	2736	4487.4	Molecular Function: glutathione peroxidase activity (GO:0004602);; Biological Process: response to oxidative stress (GO:0006979);; Biological Process: oxidation-reduction process (GO:0055114);; Biological Process: cellular oxidant detoxification (GO:0098869);;	--	PREDICTED: glutathione peroxidase-like [Crassostrea gigas]	0.0451209	0.92498	normal	0.513225	0.207276	normal	-1.01928	3.27693e-06	down	-0.484695	0.0634349	normal	-0.439994	0.405438	normal	-1.06399	7.06404e-10	down
OG0011157	450	462	137.6	127	69.4	110.6	Biological Process: response to stress (GO:0006950);;	--	PREDICTED: uncharacterized protein LOC105327630 [Crassostrea gigas]	-0.0223642	0.974722	normal	0.373295	0.682459	normal	-1.22146	0.00254034	down	-0.581261	0.0016152	normal	-0.605859	0.00882009	normal	-1.19686	0.000336162	down
OG0011935	501	453	69	29.6	186.8	111.2	Molecular Function: calcium ion binding (GO:0005509);; Molecular Function: protein binding (GO:0005515);; Cellular Component: centrosome (GO:0005813);; Biological Process: receptor-mediated endocytosis (GO:0006898);; Biological Process: embryo development ending in birth or egg hatching (GO:0009792);; Molecular Function: kinase activity (GO:0016301);; Biological Process: phosphorylation (GO:00163…	K02183|2.847e-92|crg:105334743|K02183 calmodulin | (RefSeq) calmodulin-like	PREDICTED: calmodulin-A-like [Crassostrea gigas]	-0.55107	0.312344	normal	-0.722463	0.0461572	normal	1.40748	6.66762e-05	up	1.69101	0.369865	normal	0.568174	0.607256	normal	2.53032	0.100242	normal
OG0016136	3152	1449	1014.4	899.2	1160.6	1375.4	Molecular Function: aldehyde dehydrogenase (NAD) activity (GO:0004029);; Biological Process: oxidation-reduction process (GO:0055114);;	--	PREDICTED: aldehyde dehydrogenase family 8 member A1 [Crassostrea gigas]	-0.0675454	0.872153	normal	0.174341	0.38863	normal	1.11125	9.26972e-05	up	1.36674	3.87655e-08	up	1.28709	2.72651e-06	up	1.1909	3.46776e-06	up
OG0019056	1403	1167	1173.4	1232.8	505.6	601	Molecular Function: ATP binding (GO:0005524);; Molecular Function: peptidase activity (GO:0008233);; Cellular Component: proteasome regulatory particle, base subcomplex (GO:0008540);; Molecular Function: TBP-class protein binding (GO:0017025);; Biological Process: ubiquitin-dependent ERAD pathway (GO:0030433);; Cellular Component: nuclear proteasome complex (GO:0031595);; Cellular Component: cyto…	K03066|0|crg:105334244|K03066 26S proteasome regulatory subunit T6 | (RefSeq) 26S protease regulatory subunit 8	PREDICTED: 26S protease regulatory subunit 8 [Crassostrea gigas]	0.166046	0.300082	normal	0.124801	0.896724	normal	-1.1283	2.26107e-05	down	-1.15293	0.000226436	down	-0.984426	0.0024318	normal	-1.2968	2.83622e-07	down
OG0009702	2025	1992	379.4	3	11.8	150.6	Molecular Function: neurotransmitter:sodium symporter activity (GO:0005328);; Biological Process: neurotransmitter transport (GO:0006836);; Cellular Component: integral component of membrane (GO:0016021);; Biological Process: transmembrane transport (GO:0055085);;	K05038|0|crg:105343702|K05038 solute carrier family 6 (neurotransmitter transporter, amino acid) member 5/7/9/14 | (RefSeq) sodium- and chloride-dependent glycine transporter 1-like	PREDICTED: sodium- and chloride-dependent glycine transporter 1 [Crassostrea gigas]	-6.62888	0.502182	normal	3.88306	0.510015	normal	-5.29845	0.00200844	down	5.21349	0.227451	normal	-1.41539	0.133343	normal	1.33043	0.828457	normal
OG0014129	2454	996	817.4	963.4	794.6	863.8	Biological Process: biosynthetic process (GO:0009058);; Molecular Function: nucleotidyltransferase activity (GO:0016779);;	K00967|0|crg:105319135|K00967 ethanolamine-phosphate cytidylyltransferase [EC:2.7.7.14] | (RefSeq) ethanolamine-phosphate cytidylyltransferase-like	PREDICTED: ethanolamine-phosphate cytidylyltransferase isoform X4 [Crassostrea gigas]	0.326228	0.0172549	normal	0.0447803	0.934285	normal	1.04591	0.00106045	up	0.763375	0.0105891	normal	1.09598	0.000701814	up	0.713303	0.014206	normal
OG0013048	13353	3738	21004.8	14576.2	1150.2	2582.6	Molecular Function: lipid transporter activity (GO:0005319);; Biological Process: lipid transport (GO:0006869);;	--	uncharacterized protein LOC111119923 [Crassostrea virginica]	-0.40432	0.0444284	normal	0.650671	0.328924	normal	-2.63454	0	down	-0.998113	4.96228e-06	normal	-1.43089	2.96561e-08	down	-2.20176	0	down
OG0009270	702	498	563.6	503.6	987.2	840.4	Molecular Function: nucleotide binding (GO:0000166);; Molecular Function: RNA binding (GO:0003723);; Cellular Component: cytoplasm (GO:0005737);; Biological Process: mRNA processing (GO:0006397);; Biological Process: RNA splicing (GO:0008380);; Cellular Component: nuclear speck (GO:0016607);; Biological Process: mRNA transport (GO:0051028);;	K12876|1.68386e-75|crg:105348755|K12876 RNA-binding protein 8A | (RefSeq) RNA-binding protein 8A-like	RNA-binding protein 8A-like [Crassostrea virginica]	-0.0563981	0.833781	normal	-0.30595	0.239214	normal	1.10333	0.000185974	up	0.844263	0.000493038	normal	0.78254	0.00495588	normal	1.16505	4.85781e-06	up
OG0010603	1933	1917	1892.4	1648.4	943.6	1312	Molecular Function: ATP binding (GO:0005524);; Cellular Component: cytoplasm (GO:0005737);; Biological Process: protein folding (GO:0006457);; Molecular Function: unfolded protein binding (GO:0051082);;	K09495|0|crg:105342582|K09495 T-complex protein 1 subunit gamma | (RefSeq) T-complex protein 1 subunit gamma-like	PREDICTED: T-complex protein 1 subunit gamma [Crassostrea gigas]	-0.10132	0.658354	normal	0.237832	0.826283	normal	-1.14249	0.000749813	down	-0.702672	0.00128277	normal	-0.807554	0.000569622	normal	-1.03761	0.00146155	down
OG0010853	2967	2730	528	338	1314.4	984	Molecular Function: DNA binding (GO:0003677);; Molecular Function: NAD+ ADP-ribosyltransferase activity (GO:0003950);; Cellular Component: nucleus (GO:0005634);; Biological Process: protein ADP-ribosylation (GO:0006471);; Molecular Function: zinc ion binding (GO:0008270);; Molecular Function: NAD binding (GO:0051287);;	K10798|0|crg:105327492|K10798 poly [ADP-ribose] polymerase [EC:2.4.2.30] | (RefSeq) poly [ADP-ribose] polymerase 1-like	PREDICTED: poly [ADP-ribose] polymerase 1 [Crassostrea gigas]	-0.486379	0.0610769	normal	-0.448558	0.127003	normal	1.23959	1.01712e-05	up	1.29491	1.53979e-05	up	0.753541	0.014942	normal	1.78096	8.66314e-12	up
OG0013424	796	342	1477.8	1321.6	1685.8	1275.8	Biological Process: protein peptidyl-prolyl isomerization (GO:0000413);; Molecular Function: peptidyl-prolyl cis-trans isomerase activity (GO:0003755);; Biological Process: protein folding (GO:0006457);;	K09568|3.69319e-68|crg:105329704|K09568 FK506-binding protein 1 [EC:5.2.1.8] | (RefSeq) peptidyl-prolyl cis-trans isomerase FKBP1A-like	PREDICTED: peptidyl-prolyl cis-trans isomerase FKBP1A [Crassostrea gigas]	-0.0502653	0.891875	normal	-0.474137	0.00249497	normal	1.21096	0.000122202	up	0.78642	0.00684382	normal	0.726429	0.124426	normal	1.27096	7.91012e-08	up
OG0009762	963	972	101.8	98.2	275	222.8	Biological Process: tRNA splicing, via endonucleolytic cleavage and ligation (GO:0006388);; Cellular Component: membrane (GO:0016020);; Molecular Function: transferase activity, transferring phosphorus-containing groups (GO:0016772);; Molecular Function: ligase activity (GO:0016874);;	--	PREDICTED: uncharacterized protein LOC105332044 isoform X1 [Crassostrea gigas]	0.0453438	0.939215	normal	-0.265136	0.705068	normal	1.18382	0.00370035	up	0.824206	0.0128348	normal	0.872517	0.0290237	normal	1.1355	0.000872594	up
OG0011007	10565	5472	7017.2	7282	9307.6	11470.2	Molecular Function: metalloendopeptidase activity (GO:0004222);; Molecular Function: serine-type endopeptidase inhibitor activity (GO:0004867);; Biological Process: chitin metabolic process (GO:0006030);; Molecular Function: chitin binding (GO:0008061);; Biological Process: negative regulation of endopeptidase activity (GO:0010951);; Cellular Component: extracellular matrix (GO:0031012);;	--	PREDICTED: papilin isoform X4 [Crassostrea gigas]	0.159697	0.588316	normal	0.244196	0.2157	normal	1.15968	0.00010901	up	1.25324	2.45979e-06	up	1.41286	2.01843e-07	up	1.00006	0.00100561	up
OG0014259	3039	1317	2981.4	3226.4	3001.4	3386.6	Molecular Function: fatty-acyl-CoA binding (GO:0000062);; Molecular Function: acyl-CoA dehydrogenase activity (GO:0003995);; Cellular Component: mitochondrion (GO:0005739);; Molecular Function: electron carrier activity (GO:0009055);; Biological Process: fatty acid beta-oxidation using acyl-CoA dehydrogenase (GO:0033539);; Molecular Function: flavin adenine dinucleotide binding (GO:0050660);; Mol…	K00252|0|crg:105321774|K00252 glutaryl-CoA dehydrogenase [EC:1.3.8.6] | (RefSeq) glucoa-l; glutaryl-CoA dehydrogenase, mitochondrial-like	PREDICTED: glutaryl-CoA dehydrogenase, mitochondrial [Crassostrea gigas]	0.191582	0.471541	normal	0.115193	0.809418	normal	1.00714	0.000323571	up	0.931069	6.00384e-05	normal	1.13239	5.7251e-05	up	0.805822	0.000336162	normal
OG0017745	1851	1893	639	522	334.8	288.4	Molecular Function: transporter activity (GO:0005215);; Cellular Component: integral component of membrane (GO:0016021);; Biological Process: transmembrane transport (GO:0055085);;	K14611|0|crg:105339308|K14611 solute carrier family 23 (nucleobase transporter), member 1/2 | (RefSeq) solute carrier family 23 member 1-like	PREDICTED: solute carrier family 23 member 1 isoform X1 [Crassostrea gigas]	-0.160737	0.782374	normal	-0.20869	0.847063	normal	-1.19776	0.000848973	down	-1.26904	0.00132358	down	-1.4668	0.00380388	down	-1	0.000137067	down
OG0015335	5553	4181	1805.6	1612	750.2	805.2	Molecular Function: DNA binding (GO:0003677);; Molecular Function: translation initiation factor activity (GO:0003743);; Molecular Function: protein kinase activity (GO:0004672);; Molecular Function: ATP binding (GO:0005524);; Biological Process: translational initiation (GO:0006413);; Biological Process: protein phosphorylation (GO:0006468);; Molecular Function: zinc ion binding (GO:0008270);; M…	K14650|0|crg:105333844|K14650 transcription initiation factor TFIID subunit 3 | (RefSeq) transcription initiation factor TFIID subunit 3-like	PREDICTED: transcription initiation factor TFIID subunit 3-like isoform X1 [Crassostrea gigas]	-0.0696793	0.693928	normal	0.0248469	0.976744	normal	-1.06388	0.00229648	down	-0.967989	0.0058148	normal	-1.04105	0.00757366	down	-0.990821	0.000906667	normal
OG0014189	969	969	139.6	131.6	21.6	16.4	Biological Process: protein peptidyl-prolyl isomerization (GO:0000413);; Molecular Function: peptidyl-prolyl cis-trans isomerase activity (GO:0003755);; Molecular Function: FK506 binding (GO:0005528);; Cellular Component: endoplasmic reticulum membrane (GO:0005789);; Biological Process: chaperone-mediated protein folding (GO:0061077);;	K09568|2.12685e-45|crg:105329726|K09568 FK506-binding protein 1 [EC:5.2.1.8] | (RefSeq) peptidyl-prolyl cis-trans isomerase FKBP1A-like	peptidyl-prolyl cis-trans isomerase FKBP1B-like [Crassostrea virginica]	0.00701145	0.990851	normal	-0.588744	0.93782	normal	-2.71596	0.000228911	down	-3.31076	0.115846	normal	-3.3047	0.121337	normal	-2.72201	0.000168337	down
OG0010793	1764	1749	501.8	430.4	1303.4	1134.8	Cellular Component: Hrd1p ubiquitin ligase complex (GO:0000836);; Molecular Function: zinc ion binding (GO:0008270);; Cellular Component: integral component of membrane (GO:0016021);; Biological Process: protein ubiquitination (GO:0016567);; Molecular Function: ligase activity (GO:0016874);; Biological Process: ubiquitin-dependent ERAD pathway (GO:0030433);; Molecular Function: ubiquitin protein …	K10601|0|crg:105343343|K10601 E3 ubiquitin-protein ligase synoviolin [EC:2.3.2.27] | (RefSeq) E3 ubiquitin-protein ligase synoviolin-like	E3 ubiquitin-protein ligase synoviolin-like [Crassostrea virginica]	-0.122581	0.657767	normal	-0.260243	0.110697	normal	1.17365	0.000138104	up	1.04057	0.000741913	up	0.910902	0.00735083	normal	1.30331	1.7932e-06	up
OG0018799	1364	2683	177	64.6	1879.2	1509.2	Molecular Function: catalytic activity (GO:0003824);; Biological Process: biosynthetic process (GO:0009058);; Molecular Function: pyridoxal phosphate binding (GO:0030170);;	--	PREDICTED: uncharacterized protein YER152C [Crassostrea gigas]	-0.877767	0.035956	normal	-0.374213	0.0959268	normal	2.37693	0	up	3.29098	0.0583292	normal	1.95771	4.941e-11	up	3.7102	0.0317639	normal
OG0004373	1773	1806	181.4	80.4	58.4	0	Molecular Function: calcium ion binding (GO:0005509);; Cellular Component: extracellular region (GO:0005576);; Cellular Component: collagen trimer (GO:0005581);; Biological Process: lipid transport (GO:0006869);; Molecular Function: lipid binding (GO:0008289);; Biological Process: lipoprotein metabolic process (GO:0042157);;	--	PREDICTED: neural cell adhesion molecule 1-like [Crassostrea gigas]	-0.479533	0.402984	normal	-6.69577	0.747083	normal	-1.88714	0.00491124	down	-7.47919	0.0126935	normal	-8.5829	0.00744798	down	-0.783424	0.00828533	normal
OG0011749	1026	648	437.4	486.2	777.8	686	Biological Process: protein peptidyl-prolyl isomerization (GO:0000413);; Molecular Function: peptidyl-prolyl cis-trans isomerase activity (GO:0003755);; Biological Process: protein folding (GO:0006457);;	K03768|2.45406e-117|crg:105321527|K03768 peptidyl-prolyl cis-trans isomerase B (cyclophilin B) [EC:5.2.1.8] | (RefSeq) peptidyl-prolyl cis-trans isomerase B-like	cyclophilin B-like protein [Crassostrea ariakensis]	0.225887	0.605984	normal	-0.216218	0.688275	normal	1.2959	2.04533e-06	up	0.815187	0.00905123	normal	1.06256	0.00802341	up	1.04853	5.19581e-07	up
OG0018488	867	864	357.2	405.2	915	784	Molecular Function: zinc ion binding (GO:0008270);; Cellular Component: integral component of membrane (GO:0016021);; Molecular Function: ligase activity (GO:0016874);;	K10660|0|crg:105319730|K10660 E3 ubiquitin-protein ligase MARCH5 [EC:2.3.2.27] | (RefSeq) E3 ubiquitin-protein ligase MARCH5-like	PREDICTED: E3 ubiquitin-protein ligase MARCH5 [Crassostrea gigas]	0.263827	0.256782	normal	-0.246835	0.586861	normal	1.13284	0.000141746	up	0.593382	0.0357469	normal	0.868251	0.00270151	normal	0.857976	0.00270401	normal
OG0017862	2343	2400	7417	6937.4	4321.6	5001	Molecular Function: metalloendopeptidase activity (GO:0004222);; Biological Process: proteolysis (GO:0006508);; Molecular Function: zinc ion binding (GO:0008270);;	--	PREDICTED: zinc metalloproteinase nas-15 [Crassostrea gigas]	-0.00374363	0.994417	normal	0.142265	0.856174	normal	-1.03619	0.000471293	down	-0.866463	0.000938661	normal	-0.865425	0.00453169	normal	-1.03723	4.33369e-05	down
OG0009998	670	252	100	97.4	138.8	122.2	Cellular Component: cell (GO:0005623);; Molecular Function: electron carrier activity (GO:0009055);; Molecular Function: protein disulfide oxidoreductase activity (GO:0015035);; Biological Process: cell redox homeostasis (GO:0045454);; Biological Process: oxidation-reduction process (GO:0055114);;	--	PREDICTED: SH3 domain-binding glutamic acid-rich-like protein 3 [Crassostrea gigas]	0.0553236	0.952853	normal	-0.225823	0.690603	normal	1.73476	4.96328e-08	up	1.40944	1.12107e-05	up	1.48156	1.13686e-05	up	1.66264	1.42701e-08	up
OG0015182	453	534	212.2	197.4	118.6	114.2	Biological Process: response to stress (GO:0006950);;	--	uncharacterized protein LOC111110517 isoform X4 [Crassostrea virginica]	0.00638325	0.993244	normal	-0.109842	0.910768	normal	-1.29633	6.75636e-06	down	-1.41727	0.00018738	down	-1.41865	7.7169e-06	down	-1.29494	0.000156172	down
OG0009510	759	516	31404	21429	66172.6	63257.4	Molecular Function: ferroxidase activity (GO:0004322);; Cellular Component: cell (GO:0005623);; Biological Process: iron ion transport (GO:0006826);; Biological Process: cellular iron ion homeostasis (GO:0006879);; Molecular Function: ferric iron binding (GO:0008199);; Biological Process: oxidation-reduction process (GO:0055114);;	K00522|1.98281e-117|crg:105327516|K00522 ferritin heavy chain [EC:1.16.3.2] | (RefSeq) GF1, fer, ferritin; soma ferritin-like	ferritin [Crassostrea ariakensis]	-0.400974	0.156099	normal	-0.138979	0.702201	normal	1.44166	4.02725e-06	up	1.74873	2.73403e-14	up	1.29793	2.59351e-06	up	1.89246	1.87517e-13	up
OG0018641	1785	1266	2365.2	1913.8	618.6	572.2	Biological Process: biosynthetic process (GO:0009058);; Molecular Function: nucleotidyltransferase activity (GO:0016779);;	K00968|0|crg:105319509|K00968 choline-phosphate cytidylyltransferase [EC:2.7.7.15] | (RefSeq) choline-phosphate cytidylyltransferase B-like	PREDICTED: uncharacterized protein LOC105319509 [Crassostrea gigas]	-0.198666	0.337417	normal	-0.165483	0.744429	normal	-1.63698	1.26891e-06	down	-1.60484	1.95662e-07	down	-1.81549	1.80883e-07	down	-1.42633	1.00985e-06	down
OG0015486	489	561	100.4	97.8	346.4	368.4	Molecular Function: lipid transporter activity (GO:0005319);; Biological Process: lipid transport (GO:0006869);; Biological Process: response to stress (GO:0006950);;	--	PREDICTED: uncharacterized protein LOC105345354 isoform X1 [Crassostrea gigas]	0.041981	0.95186	normal	0.0173606	0.991327	normal	1.36041	3.95753e-05	up	1.33879	2.27571e-06	up	1.38306	1.02723e-05	up	1.31613	7.73276e-06	up
OG0012025	1560	3558	0	140.4	974	827	Molecular Function: ligase activity (GO:0016874);;	--	PREDICTED: uncharacterized protein LOC105334082 [Crassostrea gigas]	8.39225	0.205337	normal	-0.195138	0.882262	normal	10.2118	0.00153813	up	1.52116	0.000950218	up	9.9134	0.00157966	up	1.81955	0.000795251	up
OG0018448	2751	3600	29.2	6.6	1297.6	1605.8	Molecular Function: metalloendopeptidase activity (GO:0004222);; Molecular Function: calcium ion binding (GO:0005509);; Biological Process: proteolysis (GO:0006508);; Molecular Function: zinc ion binding (GO:0008270);; Cellular Component: membrane (GO:0016020);;	K01315|0|crg:105328831|K01315 plasminogen [EC:3.4.21.7] | (RefSeq) uncharacterized LOC105328831	Plasminogen [Crassostrea gigas]	-2.05907	0.450528	normal	0.0430263	0.977981	normal	4.92479	0.000605025	up	7.19803	0.000327175	up	5.13897	0.000575978	up	6.98385	0.000278384	up
OG0011288	441	438	384.8	281	210.4	161.8	Cellular Component: cell (GO:0005623);; Molecular Function: electron carrier activity (GO:0009055);; Molecular Function: protein disulfide oxidoreductase activity (GO:0015035);; Biological Process: cell redox homeostasis (GO:0045454);; Molecular Function: metal ion binding (GO:0046872);; Molecular Function: 2 iron, 2 sulfur cluster binding (GO:0051537);; Biological Process: oxidation-reduction pr…	K07390|7.94328e-99|crg:105345202|K07390 monothiol glutaredoxin | (RefSeq) glutaredoxin-related protein 5, mitochondrial-like	PREDICTED: glutaredoxin-related protein 5, mitochondrial [Crassostrea gigas]	-0.319894	0.402187	normal	-0.405553	0.327642	normal	-1.07387	0.000232123	down	-1.16309	0.000376784	down	-1.52585	5.77926e-06	down	-0.711108	0.00780794	normal
OG0019224	1733	843	181	377.4	254.6	313.8	Molecular Function: transporter activity (GO:0005215);; Biological Process: transport (GO:0006810);; Cellular Component: integral component of membrane (GO:0016021);;	K09884|0|crg:105330798|K09884 aquaporin rerated protein, invertebrate | (RefSeq) putative aquaporin-10	PREDICTED: putative aquaporin-10 [Crassostrea gigas]	0.953723	0.00168118	normal	0.220053	0.563351	normal	1.32369	0.00809703	up	0.40778	0.25149	normal	1.55355	0.00179984	up	0.177918	0.711378	normal
OG0014233	858	819	182	160.6	428.4	418.8	Molecular Function: DNA binding (GO:0003677);; Molecular Function: translation initiation factor activity (GO:0003743);; Cellular Component: transcription factor TFIIE complex (GO:0005673);; Biological Process: regulation of transcription, DNA-templated (GO:0006355);; Biological Process: transcription initiation from RNA polymerase II promoter (GO:0006367);; Biological Process: translational init…	K03137|6.30557e-173|crg:105335523|K03137 transcription initiation factor TFIIE subunit beta | (RefSeq) transcription initiation factor IIE subunit beta-like	PREDICTED: transcription initiation factor IIE subunit beta [Crassostrea gigas]	-0.0868577	0.874087	normal	-0.106847	0.768825	normal	1.10519	0.000392065	up	1.09072	1.32957e-05	up	0.992665	0.00109436	normal	1.20325	1.50715e-06	up
OG0014932	926	465	259	225.2	628.6	432.8	Biological Process: response to stress (GO:0006950);;	--	uncharacterized protein LOC111109545 [Crassostrea virginica]	-0.0468044	0.96242	normal	-0.448602	0.501114	normal	2.08059	0	up	1.57293	0	up	1.4964	2.12073e-11	up	2.15711	0	up
OG0013408	870	471	87.8	59.2	179.8	151.2	Cellular Component: nucleus (GO:0005634);; Biological Process: response to stress (GO:0006950);; Biological Process: regulation of cell cycle (GO:0051726);;	K04402|9.35156e-98|crg:105340466|K04402 growth arrest and DNA-damage-inducible protein | (RefSeq) growth arrest and DNA damage-inducible protein GADD45 gamma-like	Growth arrest and DNA-damage-inducible protein GADD45 alpha [Crassostrea gigas]	-0.42191	0.167093	normal	-0.300722	0.430883	normal	1.71731	0.000703394	up	1.86873	0.0995549	normal	1.38958	0.0074821	up	2.19647	0.0469184	normal
OG0016860	522	603	1088.8	566.8	3119	2270.2	Molecular Function: oxidoreductase activity (GO:0016491);; Biological Process: oxidation-reduction process (GO:0055114);;	--	Uncharacterized protein yieF [Crassostrea gigas]	-0.756885	0.00255858	normal	-0.511582	0.0120508	normal	1.08811	8.20892e-06	up	1.41323	2.68055e-08	up	0.558758	0.0125186	normal	1.94258	0	up
OG0006142	958	669	449.6	440	82	97.4	Biological Process: biosynthetic process (GO:0009058);;	K01071|4.45565e-177|crg:105339010|K01071 medium-chain acyl-[acyl-carrier-protein] hydrolase [EC:3.1.2.21] | (RefSeq) S-acyl fatty acid synthase thioesterase, medium chain-like	PREDICTED: S-acyl fatty acid synthase thioesterase, medium chain-like [Crassostrea gigas]	0.0557977	0.882057	normal	0.129459	0.879549	normal	-2.15183	8.44771e-05	down	-2.059	0.000158168	down	-2.0046	0.000258633	down	-2.20622	3.31323e-05	down
OG0010018	2497	1608	1450.2	1372.2	2437.8	2172.8	Molecular Function: ATP binding (GO:0005524);; Cellular Component: cytoplasm (GO:0005737);; Biological Process: protein folding (GO:0006457);; Molecular Function: unfolded protein binding (GO:0051082);;	K09496|0|crg:105334189|K09496 T-complex protein 1 subunit delta | (RefSeq) T-complex protein 1 subunit delta-like	PREDICTED: T-complex protein 1 subunit delta [Crassostrea gigas]	0.0170006	0.942177	normal	-0.230924	0.0626712	normal	1.16651	0.000175927	up	0.923036	0.00164707	normal	0.936117	0.00188178	normal	1.15342	9.08512e-05	up
OG0016594	1631	1296	4107.2	4516.4	1815.4	2282	Molecular Function: NADH dehydrogenase (ubiquinone) activity (GO:0008137);; Biological Process: aerobic respiration (GO:0009060);; Molecular Function: FMN binding (GO:0010181);; Molecular Function: NAD binding (GO:0051287);; Molecular Function: 4 iron, 4 sulfur cluster binding (GO:0051539);;	K03942|0|crg:105326432|K03942 NADH dehydrogenase (ubiquinone) flavoprotein 1 [EC:1.6.5.3 1.6.99.3] | (RefSeq) NADH dehydrogenase [ubiquinone] flavoprotein 1, mitochondrial-like	PREDICTED: NADH dehydrogenase [ubiquinone] flavoprotein 1, mitochondrial [Crassostrea gigas]	0.23831	0.308371	normal	0.243886	0.663991	normal	-1.0577	2.02904e-05	down	-1.01468	3.70864e-05	down	-0.769635	0.0187822	normal	-1.30274	3.47082e-10	down
OG0007565	14142	11358	1955.8	2159.8	4861.2	5782.8	Cellular Component: integral component of membrane (GO:0016021);; Molecular Function: oxidoreductase activity, acting on NAD(P)H (GO:0016651);; Molecular Function: quinone binding (GO:0048038);; Molecular Function: NAD binding (GO:0051287);; Biological Process: oxidation-reduction process (GO:0055114);;	--	uncharacterized protein LOC111123938 isoform X3 [Crassostrea virginica]	0.23824	0.405206	normal	0.194728	0.841105	normal	1.40223	0.00136798	up	1.39356	2.35135e-05	up	1.64284	6.55704e-07	up	1.15295	0.0221793	normal
OG0014601	1961	1617	421.6	417.8	826.8	1040.6	Molecular Function: ubiquitin-protein transferase activity (GO:0004842);; Molecular Function: zinc ion binding (GO:0008270);; Biological Process: protein ubiquitination (GO:0016567);; Molecular Function: ligase activity (GO:0016874);; Cellular Component: intracellular part (GO:0044424);;	K11971|0|crg:105338780|K11971 E3 ubiquitin-protein ligase RNF14 [EC:2.3.2.27] | (RefSeq) E3 ubiquitin-protein ligase RNF14-like	PREDICTED: E3 ubiquitin-protein ligase RNF14 [Crassostrea gigas]	0.0838594	0.846649	normal	0.22951	0.71121	normal	1.08728	0.00913345	up	1.24418	9.79302e-05	up	1.32989	4.2006e-05	up	1.00158	0.0218049	normal
OG0005386	243	243	36.8	30	193.4	133.6	Cellular Component: integral component of membrane (GO:0016021);; Molecular Function: ligase activity (GO:0016874);;	--	Acetyl-CoA carboxylase [Crassostrea gigas]	-0.169795	0.823372	normal	-0.494354	0.344199	normal	2.19343	3.99735e-10	up	1.81348	1.91873e-09	up	1.57914	4.83583e-05	up	2.42777	0	up
OG0010412	2608	2769	14622.2	10317.4	8827.8	9520.8	Molecular Function: zinc ion binding (GO:0008270);; Molecular Function: ligase activity (GO:0016874);;	--	PREDICTED: cartilage matrix protein [Crassostrea gigas]	-0.36465	0.250267	normal	0.013202	0.994001	normal	-1.05023	0.000147536	down	-0.613593	0.00888767	normal	-1.01817	6.62944e-05	down	-0.645656	0.0140445	normal
OG0011129	1830	2702	777.2	765.4	349.4	367.4	Molecular Function: ubiquitin-protein transferase activity (GO:0004842);; Biological Process: protein ubiquitination (GO:0016567);; Molecular Function: ligase activity (GO:0016874);; Molecular Function: metal ion binding (GO:0046872);;	--	PREDICTED: uncharacterized protein LOC105339594 isoform X1 [Crassostrea gigas]	0.0563403	0.910194	normal	-0.0342929	0.982723	normal	-1.68001	1.70795e-05	down	-1.77849	0.000151798	down	-1.71346	0.000390818	down	-1.74504	8.37664e-07	down
OG0009745	2586	2577	1766.8	1562.8	981.6	1572.4	Molecular Function: ubiquitin-protein transferase activity (GO:0004842);; Molecular Function: zinc ion binding (GO:0008270);; Biological Process: protein ubiquitination (GO:0016567);; Molecular Function: ligase activity (GO:0016874);;	K10645|0|crg:105329662|K10645 E3 ubiquitin-protein ligase mind-bomb [EC:2.3.2.27] | (RefSeq) E3 ubiquitin-protein ligase MIB1-like	PREDICTED: E3 ubiquitin-protein ligase MIB1 isoform X2 [Crassostrea gigas]	-0.0800081	0.893239	normal	0.536213	0.147955	normal	-1.03082	0.000299388	down	-0.35138	0.505575	normal	-0.437879	0.232611	normal	-0.944318	0.00140147	normal
OG0006413	900	2304	1470.2	642	153.8	342.4	Molecular Function: ubiquitin-protein transferase activity (GO:0004842);; Biological Process: protein ubiquitination (GO:0016567);; Molecular Function: ligase activity (GO:0016874);; Molecular Function: metal ion binding (GO:0046872);;	--	PREDICTED: uncharacterized protein LOC105330030 [Crassostrea gigas]	-0.728322	0.114002	normal	0.685881	0.26144	normal	-4.81983	5.49245e-05	down	-2.59207	0.00463177	down	-3.7545	5.46223e-05	down	-3.65739	0.00372641	down
OG0019283	1014	1014	149.2	113.4	0	0	Molecular Function: ubiquitin-protein transferase activity (GO:0004842);; Cellular Component: integral component of membrane (GO:0016021);; Biological Process: protein ubiquitination (GO:0016567);; Molecular Function: ligase activity (GO:0016874);; Molecular Function: metal ion binding (GO:0046872);;	--	Cannabinoid receptor type 1B [Crassostrea gigas]	-0.231796	0.707869	normal	0	0.61747	normal	-9.09879	0.000174424	down	-8.79341	0.000901335	down	-9.09879	0.00039888	down	-8.79341	0.000361735	down
OG0015049	3316	1668	740.6	749	976.2	969.4	Cellular Component: intracellular (GO:0005622);; Molecular Function: zinc ion binding (GO:0008270);; Molecular Function: ligase activity (GO:0016874);;	--	PREDICTED: uncharacterized protein LOC105328402 isoform X1 [Crassostrea gigas]	0.106847	0.694681	normal	-0.0846087	0.900553	normal	1.16407	8.73701e-05	up	0.970697	0.00134695	normal	1.08046	0.000367845	up	1.0543	0.00025066	up
OG0005223	1865	795	3066.8	3251.2	3017.6	2732.8	Molecular Function: ATP binding (GO:0005524);; Molecular Function: zinc ion binding (GO:0008270);; Cellular Component: integral component of membrane (GO:0016021);; Molecular Function: ligase activity (GO:0016874);;	--	PREDICTED: deleted in malignant brain tumors 1 protein-like [Crassostrea gigas]	0.156312	0.604493	normal	-0.227545	0.482235	normal	1.00432	0.000463766	up	0.596128	0.0334736	normal	0.765623	0.00548501	normal	0.83482	0.00272239	normal
OG0009684	1221	987	2250.8	1628.4	831.2	830.6	Molecular Function: zinc ion binding (GO:0008270);; Molecular Function: ligase activity (GO:0016874);;	K20804|0|crg:105324972|K20804 E3 ubiquitin-protein ligase RNF34 [EC:2.3.2.27] | (RefSeq) E3 ubiquitin-protein ligase RNF34-like	PREDICTED: E3 ubiquitin-protein ligase RNF34 isoform X1 [Crassostrea gigas]	-0.366698	0.0876143	normal	-0.0663375	0.872714	normal	-1.33976	3.0595e-05	down	-1.02315	0.000466679	down	-1.40802	1.49487e-05	down	-0.954901	0.000717215	normal
OG0006239	876	789	472.8	243	137.4	188.8	Molecular Function: zinc ion binding (GO:0008270);; Molecular Function: ligase activity (GO:0016874);;	K10693|0|crg:105342144|K10693 E3 ubiquitin-protein ligase MYCBP2 [EC:2.3.2.27] | (RefSeq) E3 ubiquitin-protein ligase MYCBP2-like	PREDICTED: E3 ubiquitin-protein ligase MYCBP2-like [Crassostrea gigas]	-0.650062	0.137753	normal	0.146374	0.924417	normal	-1.8693	2.57494e-08	down	-0.592851	0.564521	normal	-1.49209	0.000697609	down	-0.970062	0.00253131	normal
OG0012996	1983	1542	1120.8	1016.2	354.2	279.4	Molecular Function: metalloendopeptidase activity (GO:0004222);; Biological Process: proteolysis (GO:0006508);; Molecular Function: metal ion binding (GO:0046872);;	K01392|0|crg:105326160|K01392 thimet oligopeptidase [EC:3.4.24.15] | (RefSeq) thimet oligopeptidase-like	PREDICTED: thimet oligopeptidase [Crassostrea gigas]	-0.0326564	0.950925	normal	-0.393105	0.139163	normal	-1.49969	3.60584e-06	down	-1.87279	6.83074e-07	down	-1.91718	4.9512e-07	down	-1.4553	2.84789e-06	down
OG0010964	2070	2451	1230	1100	14086	23222.8	Molecular Function: metalloendopeptidase activity (GO:0004222);; Biological Process: proteolysis (GO:0006508);; Molecular Function: zinc ion binding (GO:0008270);; Cellular Component: membrane (GO:0016020);;	--	PREDICTED: dorsal-ventral patterning tolloid-like protein 1 [Crassostrea gigas]	-0.0209163	0.985099	normal	0.559656	0.203155	normal	3.08036	0	up	3.82273	0	up	3.77078	0	up	3.13231	0	up
OG0012068	3471	2973	6	42.6	1542.8	1668.4	Molecular Function: metalloendopeptidase activity (GO:0004222);; Molecular Function: calcium ion binding (GO:0005509);; Biological Process: proteolysis (GO:0006508);; Molecular Function: zinc ion binding (GO:0008270);; Cellular Component: membrane (GO:0016020);;	--	neurogenic locus notch homolog protein 1-like isoform X1 [Crassostrea virginica]	2.71229	0.901555	normal	-0.00338483	0.997769	normal	7.85108	0.000435489	up	5.149	0.022014	normal	7.86128	0.00119901	up	5.13879	0.00900805	up
OG0018306	1077	2909	910.2	850.4	472.8	448	Molecular Function: metalloendopeptidase activity (GO:0004222);; Biological Process: proteolysis (GO:0006508);;	K06059|2.59259e-123|crg:105330896|K06059 disintegrin and metalloproteinase domain-containing protein 17 [EC:3.4.24.86] | (RefSeq) ADAM 17-like protease	ADAM 17-like protease isoform X2 [Crassostrea virginica]	0.00384208	0.993941	normal	-0.145108	0.823671	normal	-2.29494	7.95639e-12	down	-2.37264	6.10858e-12	down	-2.37297	2.62755e-10	down	-2.29462	0	down
OG0016545	2322	855	242.8	183.6	2.4	2.2	Molecular Function: metalloendopeptidase activity (GO:0004222);; Cellular Component: endoplasmic reticulum membrane (GO:0005789);; Biological Process: proteolysis (GO:0006508);; Biological Process: transport (GO:0006810);; Molecular Function: zinc ion binding (GO:0008270);; Cellular Component: integral component of membrane (GO:0016021);;	--	Transmembrane emp24 domain-containing protein 1 [Crassostrea gigas]	-0.296378	0.220482	normal	-0.28013	0.689051	normal	-5.14503	0.000529306	down	-5.10863	0.00241126	down	-5.42515	0.00106798	down	-4.8285	0.00115785	down
OG0010143	630	648	1	0	126.4	81	Molecular Function: metalloendopeptidase activity (GO:0004222);; Biological Process: proteolysis (GO:0006508);;	K18211|1.93318e-119|crg:105327064|K18211 synaptosomal-associated protein 25 | (RefSeq) synaptosomal-associated protein 25-like	PREDICTED: synaptosomal-associated protein 25-like [Crassostrea gigas]	-0.316522	0.387664	normal	-0.341608	0.731211	normal	6.76372	0.00367505	up	8.58844	0.00635322	up	6.05353	0.00900451	up	9.29863	0.00208747	up
OG0007879	3502	2085	1257.2	1615.8	369.2	320.4	Molecular Function: metalloendopeptidase activity (GO:0004222);; Biological Process: proteolysis (GO:0006508);; Cellular Component: membrane (GO:0016020);;	K08635|0|crg:105319604|K08635 membrane metallo-endopeptidase-like 1 | (RefSeq) Neprilysin; neprilysin-like	PREDICTED: neprilysin [Crassostrea gigas]	0.403258	0.248091	normal	-0.24821	0.531885	normal	-1.23076	0.00309506	down	-1.95775	1.94553e-06	down	-1.48804	0.00594572	down	-1.70048	5.81307e-09	down
OG0018740	2925	1965	378.6	364.6	775.6	813.2	Molecular Function: metalloendopeptidase activity (GO:0004222);; Biological Process: proteolysis (GO:0006508);; Cellular Component: integral component of membrane (GO:0016021);; Biological Process: cellular metabolic process (GO:0044237);; Molecular Function: metal ion binding (GO:0046872);;	K01410|0|crg:105341064|K01410 mitochondrial intermediate peptidase [EC:3.4.24.59] | (RefSeq) mitochondrial intermediate peptidase-like	Mitochondrial intermediate peptidase [Crassostrea gigas]	0.0450093	0.93065	normal	0.0183729	0.991	normal	1.38366	0.000257814	up	1.36661	2.9944e-05	up	1.41019	0.00182909	up	1.34009	6.78459e-07	up
OG0009527	1373	1375	1965	1848.4	580.8	783.6	Molecular Function: metalloendopeptidase activity (GO:0004222);; Molecular Function: calcium ion binding (GO:0005509);; Cellular Component: extracellular region (GO:0005576);; Biological Process: proteolysis (GO:0006508);; Biological Process: cell-matrix adhesion (GO:0007160);;	--	PREDICTED: uncharacterized protein LOC105341557 [Crassostrea gigas]	0.0231886	0.956668	normal	0.169598	0.910207	normal	-2.00127	2.36073e-10	down	-1.64216	2.32876e-06	down	-1.62568	2.48305e-06	down	-2.01775	6.05736e-11	down
OG0013953	1525	963	61794.4	66348.6	128.6	107.6	Molecular Function: structural constituent of ribosome (GO:0003735);; Molecular Function: transporter activity (GO:0005215);; Cellular Component: mitochondrial inner membrane (GO:0005743);; Biological Process: translation (GO:0006412);; Cellular Component: integral component of membrane (GO:0016021);; Biological Process: transmembrane transport (GO:0055085);;	K05863|0|crg:105335076|K05863 solute carrier family 25 (mitochondrial adenine nucleotide translocator), member 4/5/6/31 | (RefSeq) ADP,ATP carrier protein-like	PREDICTED: ADP,ATP carrier protein [Crassostrea gigas]	0.206111	0.0137756	normal	-0.306366	0.555735	normal	-8.44142	0	down	-8.99369	0	down	-8.78951	0	down	-8.64559	0	down
OG0018307	1374	1314	507	405.4	158	125.2	Molecular Function: transporter activity (GO:0005215);; Cellular Component: integral component of membrane (GO:0016021);; Molecular Function: ADP binding (GO:0043531);; Biological Process: transmembrane transport (GO:0055085);;	--	LOW QUALITY PROTEIN: major facilitator superfamily domain-containing protein 10-like [Crassostrea virginica]	-0.222312	0.324443	normal	-0.361853	0.451296	normal	-1.81173	0.000770927	down	-1.98531	0.0181304	normal	-2.2203	0.0103347	normal	-1.57675	0.00131652	down
OG0017513	1874	525	842.2	607	27	90.2	Molecular Function: transporter activity (GO:0005215);; Biological Process: transport (GO:0006810);; Cellular Component: integral component of membrane (GO:0016021);;	--	aquaporin 1 [Crassostrea hongkongensis]	-0.28355	0.587351	normal	0.261488	0.723383	normal	-3.24802	6.09593e-06	down	-1.26112	0.00199145	down	-1.62921	3.61595e-05	down	-2.87993	1.40939e-05	down
OG0017412	4505	1929	1024.8	758.4	1408.2	1134.6	Molecular Function: transporter activity (GO:0005215);; Cellular Component: integral component of membrane (GO:0016021);; Biological Process: transmembrane transport (GO:0055085);;	K14611|0|crg:105328747|K14611 solute carrier family 23 (nucleobase transporter), member 1/2 | (RefSeq) solute carrier family 23 member 2-like	Solute carrier family 23 member 2 [Crassostrea gigas]	-0.212011	0.780573	normal	-0.310147	0.669362	normal	1.44447	2.46631e-08	up	1.40673	2.53745e-07	up	1.07377	0.0106875	normal	1.77742	0	up
OG0013361	5253	5250	1777.6	965.2	994.8	902.2	Molecular Function: transporter activity (GO:0005215);; Molecular Function: ATP binding (GO:0005524);; Biological Process: transport (GO:0006810);; Cellular Component: integral component of membrane (GO:0016021);; Molecular Function: ATPase activity (GO:0016887);;	K05648|0|crg:105334794|K05648 ATP-binding cassette, subfamily A (ABC1), member 5 | (RefSeq) ATP-binding cassette sub-family A member 5-like	PREDICTED: ATP-binding cassette sub-family A member 5 isoform X1 [Crassostrea gigas]	-0.737321	8.30907e-05	normal	-0.181121	0.735656	normal	-1.05918	0.0044644	down	-0.464845	0.506538	normal	-1.25276	0.00336281	down	-0.27126	1	normal
OG0012631	2937	1908	886.6	423.8	179.8	180	Molecular Function: transporter activity (GO:0005215);; Cellular Component: integral component of membrane (GO:0016021);; Biological Process: transmembrane transport (GO:0055085);;	K14386|0|crg:105343361|K14386 solute carrier family 5 (sodium-dependent multivitamin transporter), member 6 | (RefSeq) sodium-coupled monocarboxylate transporter 1-like	PREDICTED: sodium-coupled monocarboxylate transporter 1 [Crassostrea gigas]	-0.637314	0.172379	normal	-0.0526506	0.976744	normal	-1.85571	0.00637485	down	-0.959395	0.330636	normal	-1.92266	0.0168039	normal	-0.892452	0.29967	normal
OG0009049	607	420	2265.8	1225.8	633.8	1233	Molecular Function: transporter activity (GO:0005215);; Biological Process: transport (GO:0006810);; Molecular Function: lipid binding (GO:0008289);;	K08753|3.01878e-87|crg:105318664|K08753 fatty acid-binding protein 4, adipocyte | (RefSeq) fatty acid-binding protein, adipocyte-like	PREDICTED: fatty acid-binding protein, adipocyte [Crassostrea gigas]	-0.57515	0.18805	normal	0.732338	0.0822597	normal	-1.50431	7.48983e-05	down	0.168702	0.596698	normal	-0.618016	0.191884	normal	-0.717592	0.0946101	normal
OG0008932	876	879	79	0.8	26.8	80.8	Molecular Function: transporter activity (GO:0005215);; Biological Process: transport (GO:0006810);; Cellular Component: integral component of membrane (GO:0016021);;	K09866|0|crg:105336510|K09866 aquaporin-4 | (RefSeq) aquaporin AQPAe.a-like	PREDICTED: aquaporin AQPAe.a [Crassostrea gigas]	-6.185	0.511658	normal	0.21001	0.791299	normal	-1.59021	0.000992188	down	6.0166	0.0645879	normal	-0.168402	0.681683	normal	4.59478	1	normal
OG0017124	891	819	224.2	190.6	1117.8	773.8	Molecular Function: transporter activity (GO:0005215);; Biological Process: transport (GO:0006810);; Cellular Component: integral component of membrane (GO:0016021);;	K09866|3.5318e-169|crg:105340657|K09866 aquaporin-4 | (RefSeq) aquaporin AQPAe.a-like	PREDICTED: aquaporin AQPAe.a isoform X1 [Crassostrea gigas]	-0.0456786	0.964222	normal	-0.564754	0.0231108	normal	2.27121	3.16954e-14	up	1.75924	0	up	1.67438	4.40584e-07	up	2.35607	0	up
OG0014484	2176	966	1098	1143.2	2217.8	2442.2	Biological Process: formation of translation preinitiation complex (GO:0001731);; Molecular Function: translation initiation factor activity (GO:0003743);; Cellular Component: eukaryotic translation initiation factor 3 complex (GO:0005852);; Cellular Component: eukaryotic 43S preinitiation complex (GO:0016282);; Cellular Component: eukaryotic 48S preinitiation complex (GO:0033290);;	K03247|0|crg:105347281|K03247 translation initiation factor 3 subunit H | (RefSeq) eukaryotic translation initiation factor 3 subunit H-like	PREDICTED: eukaryotic translation initiation factor 3 subunit H-like [Crassostrea gigas]	0.125446	0.797659	normal	0.0569122	0.93151	normal	1.97927	0	up	1.91118	0	up	2.04632	0	up	1.84413	0	up
OG0004360	432	432	2613.2	2268.8	1162.6	1231.2	Molecular Function: translation initiation factor activity (GO:0003743);; Biological Process: translational initiation (GO:0006413);;	K03236|9.85563e-71|crg:105342711|K03236 translation initiation factor 1A | (RefSeq) eukaryotic translation initiation factor 1A, X-chromosomal-like	PREDICTED: eukaryotic translation initiation factor 1A, X-chromosomal [Crassostrea gigas]	-0.107335	0.609068	normal	0.004011	0.996795	normal	-1.39102	1.51698e-05	down	-1.27359	2.79918e-06	down	-1.38237	5.93733e-06	down	-1.28225	6.59605e-06	down
OG0014269	357	384	1436.2	1526.8	858	953.2	Molecular Function: translation initiation factor activity (GO:0003743);; Cellular Component: cytoplasm (GO:0005737);; Molecular Function: eukaryotic initiation factor 4E binding (GO:0008190);; Biological Process: negative regulation of translational initiation (GO:0045947);;	K07205|2.64402e-77|crg:105341698|K07205 eukaryotic translation initiation factor 4E binding protein 1 | (RefSeq) eukaryotic translation initiation factor 4E-binding protein 1-like	PREDICTED: eukaryotic translation initiation factor 4E-binding protein 1 [Crassostrea gigas]	0.189925	0.0748886	normal	0.0772503	0.790892	normal	-1.04716	0.000443256	down	-1.15808	1.09694e-06	down	-0.968386	0.00122279	normal	-1.23686	1.9614e-07	down
OG0013077	1509	984	582.8	465.6	981	846.8	Molecular Function: translation initiation factor activity (GO:0003743);; Cellular Component: ribosome (GO:0005840);; Cellular Component: eukaryotic translation initiation factor 2 complex (GO:0005850);; Cellular Component: eukaryotic translation initiation factor 2B complex (GO:0005851);; Biological Process: translational initiation (GO:0006413);; Cellular Component: eukaryotic 48S preinitiation…	K03237|3.70759e-139|lgi:LOTGIDRAFT_205563|K03237 translation initiation factor 2 subunit 1 | (RefSeq) hypothetical protein	PREDICTED: eukaryotic translation initiation factor 2 subunit 1 [Crassostrea gigas]	-0.210766	0.328015	normal	-0.240404	0.507105	normal	1.15511	0.00144772	up	1.12495	1.32095e-05	up	0.900435	0.00281748	normal	1.37963	2.67655e-06	up
OG0005152	732	366	659.8	705.2	963	910.4	Molecular Function: translation initiation factor activity (GO:0003743);; Biological Process: transcription from RNA polymerase II promoter (GO:0006366);; Biological Process: translational initiation (GO:0006413);; Molecular Function: protein heterodimerization activity (GO:0046982);;	K03127|1.24641e-65|crg:105347666|K03127 transcription initiation factor TFIID subunit 13 | (RefSeq) transcription initiation factor TFIID subunit 13-like	transcription initiation factor TFIID subunit 13-like [Crassostrea virginica]	0.18817	0.497581	normal	-0.165593	0.522623	normal	1.35741	1.65315e-06	up	0.98943	0.000124206	normal	1.18746	0.000201325	up	1.15938	3.34065e-07	up
OG0015640	483	513	792.2	694.4	258.8	258.6	Biological Process: response to stress (GO:0006950);;	--	PREDICTED: uncharacterized protein LOC105330077 [Crassostrea gigas]	-0.0711335	0.887787	normal	-0.0780237	0.959287	normal	-1.88506	2.43129e-12	down	-1.90064	6.07457e-11	down	-1.98594	7.21257e-10	down	-1.79976	3.95755e-14	down
OG0010911	480	828	317.2	183	186.8	149.6	Biological Process: response to stress (GO:0006950);;	--	PREDICTED: uncharacterized protein LOC105323196 [Crassostrea gigas]	-0.573338	0.120419	normal	-0.344497	0.523795	normal	-1.77399	3.7507e-09	down	-1.46228	0.000571112	down	-2.16683	1.32333e-07	down	-1.06944	0.000137067	down
OG0011273	1082	465	2293.8	1769.6	3502.4	2537.2	Biological Process: response to stress (GO:0006950);;	--	PREDICTED: uncharacterized protein LOC105349061 [Crassostrea gigas]	-0.254618	0.519188	normal	-0.516363	0.0091274	normal	1.6139	1.19854e-11	up	1.36401	1.62304e-10	up	1.08101	1.49326e-05	up	1.89689	0	up
OG0017093	1234	618	665.6	683.6	772.8	649	Molecular Function: iron ion binding (GO:0005506);; Molecular Function: oxidoreductase activity, acting on paired donors, with incorporation or reduction of molecular oxygen (GO:0016705);; Molecular Function: L-ascorbic acid binding (GO:0031418);; Biological Process: oxidation-reduction process (GO:0055114);;	--	PREDICTED: uncharacterized protein LOC105318987 [Crassostrea gigas]	0.0984558	0.879106	normal	-0.311379	0.260679	normal	1.00234	0.00175952	up	0.556255	0.311825	normal	0.672371	0.0745547	normal	0.886222	0.0141531	normal
OG0009453	1820	750	542.8	431.6	531.6	576	Molecular Function: monooxygenase activity (GO:0004497);; Molecular Function: protein domain specific binding (GO:0019904);; Biological Process: oxidation-reduction process (GO:0055114);;	K16197|7.77893e-88|aga:AgaP_AGAP007643|K16197 14-3-3 protein beta/theta/zeta | (RefSeq) AGAP007643-PC	14-3-3 protein zeta [Crassostrea gigas]	-0.209425	0.438613	normal	0.0533058	0.942259	normal	1.03992	0.000712814	up	1.33123	2.88444e-07	up	1.1051	0.000219017	up	1.26605	1.21517e-06	up
OG0010727	1122	1056	203.4	190.4	476	410.4	Biological Process: cellular amino acid metabolic process (GO:0006520);; Cellular Component: integral component of membrane (GO:0016021);; Molecular Function: oxidoreductase activity (GO:0016491);; Molecular Function: transferase activity, transferring acyl groups (GO:0016746);; Biological Process: oxidation-reduction process (GO:0055114);;	K13514|0|crg:105339961|K13514 lysophosphatidylglycerol acyltransferase 1 [EC:2.3.1.-] | (RefSeq) acyl-CoA:lysophosphatidylglycerol acyltransferase 1-like	PREDICTED: acyl-CoA:lysophosphatidylglycerol acyltransferase 1-like isoform X1 [Crassostrea gigas]	0.00964741	0.988427	normal	-0.281239	0.150895	normal	1.10287	0.000141547	up	0.807919	0.0386828	normal	0.814021	0.039484	normal	1.09677	4.54347e-05	up
OG0007388	1332	1305	509.2	728.4	1603.8	3064.6	Molecular Function: N,N-dimethylaniline monooxygenase activity (GO:0004499);; Molecular Function: flavin adenine dinucleotide binding (GO:0050660);; Molecular Function: NADP binding (GO:0050661);; Biological Process: oxidation-reduction process (GO:0055114);;	--	PREDICTED: dimethylaniline monooxygenase [N-oxide-forming] 2 [Crassostrea gigas]	0.562979	0.0137066	normal	0.804405	0.00565602	normal	1.48022	2.72878e-08	up	1.76038	2.02838e-09	up	2.36965	0	up	0.870959	0.000145827	normal
OG0010644	537	537	3.6	1.8	115.8	125.6	Molecular Function: calcium ion binding (GO:0005509);; Molecular Function: 2-alkenal reductase [NAD(P)] activity (GO:0032440);; Biological Process: oxidation-reduction process (GO:0055114);;	K02183|1.35913e-114|crg:105319062|K02183 calmodulin | (RefSeq) Calmodulin; calmodulin-beta-like	PREDICTED: calmodulin-beta isoform X1 [Crassostrea gigas]	-1.01129	0.281967	normal	0.0484748	0.975136	normal	4.70764	0.00267427	up	5.78716	0.00195491	up	4.77587	0.00303581	up	5.71894	0.00146653	up
OG0017934	666	666	803	768.2	402.8	465.8	Molecular Function: peroxiredoxin activity (GO:0051920);; Biological Process: oxidation-reduction process (GO:0055114);; Biological Process: cellular oxidant detoxification (GO:0098869);;	--	PREDICTED: uncharacterized protein LOC105319526 [Crassostrea gigas]	0.0305971	0.9537	normal	0.123471	0.79826	normal	-1.20778	0.000400832	down	-1.10735	0.000859234	down	-1.07321	0.0034603	down	-1.24192	4.67269e-05	down
OG0014454	1773	1966	333	311	1724	1173.8	Molecular Function: monooxygenase activity (GO:0004497);; Molecular Function: iron ion binding (GO:0005506);; Cellular Component: integral component of membrane (GO:0016021);; Molecular Function: oxidoreductase activity, acting on paired donors, with incorporation or reduction of molecular oxygen (GO:0016705);; Molecular Function: heme binding (GO:0020037);; Biological Process: oxidation-reductio…	--	PREDICTED: cytochrome P450 4c21-like [Crassostrea gigas]	0.0109158	0.992253	normal	-0.488546	0.378142	normal	2.03851	1.52369e-06	up	1.41451	0.00033815	up	1.44559	4.49847e-05	up	2.00743	8.09652e-06	up
OG0006902	2514	1017	571.2	437.6	560.8	721	Molecular Function: tryptophan 2,3-dioxygenase activity (GO:0004833);; Biological Process: tryptophan catabolic process to kynurenine (GO:0019441);; Biological Process: tryptophan catabolic process to acetyl-CoA (GO:0019442);; Molecular Function: heme binding (GO:0020037);; Molecular Function: metal ion binding (GO:0046872);; Biological Process: oxidation-reduction process (GO:0055114);;	K00453|0|crg:105317582|K00453 tryptophan 2,3-dioxygenase [EC:1.13.11.11] | (RefSeq) tryptophan 2,3-dioxygenase-like	PREDICTED: tryptophan 2,3-dioxygenase isoform X1 [Crassostrea gigas]	-0.246314	0.52111	normal	0.294069	0.406217	normal	1.06232	0.000124618	up	1.66458	5.44531e-10	up	1.39034	1.63304e-05	up	1.33655	7.39355e-09	up
OG0018336	1260	1779	479.2	519.8	217.2	254	Molecular Function: monooxygenase activity (GO:0004497);; Molecular Function: iron ion binding (GO:0005506);; Molecular Function: oxidoreductase activity, acting on paired donors, with incorporation or reduction of molecular oxygen (GO:0016705);; Molecular Function: heme binding (GO:0020037);; Biological Process: oxidation-reduction process (GO:0055114);;	--	PREDICTED: uncharacterized protein LOC105347265 [Crassostrea gigas]	0.198163	0.436433	normal	0.149098	0.742167	normal	-1.83513	0.00050287	down	-1.88809	0.000168773	down	-1.67875	0.0012439	down	-2.04447	5.03599e-05	down
OG0015766	641	1879	3356.6	4544	4639.4	4377.8	Cellular Component: Golgi membrane (GO:0000139);; Molecular Function: iron ion binding (GO:0005506);; Cellular Component: caveola (GO:0005901);; Cellular Component: integral component of membrane (GO:0016021);; Molecular Function: oxidoreductase activity, acting on paired donors, with incorporation or reduction of molecular oxygen (GO:0016705);; Molecular Function: heme binding (GO:0020037);; Bio…	K12959|8.05034e-91|crg:105325539|K12959 caveolin 3 | (RefSeq) Caveolin-1; caveolin-3-like	PREDICTED: caveolin-3 [Crassostrea gigas]	0.513926	0.00240179	normal	-0.151784	0.643905	normal	-1.29899	1.05949e-05	down	-1.98498	0	down	-1.45454	2.96561e-08	down	-1.82943	3.95755e-14	down
OG0010233	1302	1302	1031.4	1097.4	2993.6	3077.6	Molecular Function: oxidoreductase activity, acting on the aldehyde or oxo group of donors, disulfide as acceptor (GO:0016624);; Biological Process: oxidation-reduction process (GO:0055114);;	K00166|0|crg:105326289|K00166 2-oxoisovalerate dehydrogenase E1 component alpha subunit [EC:1.2.4.4] | (RefSeq) 2-oxoisovalerate dehydrogenase subunit alpha, mitochondrial-like	PREDICTED: 2-oxoisovalerate dehydrogenase subunit alpha, mitochondrial [Crassostrea gigas]	0.188266	0.524413	normal	-0.0109617	0.989193	normal	1.32957	1.60737e-06	up	1.12863	0.000208767	up	1.32452	2.22333e-05	up	1.13368	1.01653e-05	up
OG0008920	1122	969	377	258.4	174.8	89.8	Molecular Function: iron ion binding (GO:0005506);; Biological Process: fatty acid biosynthetic process (GO:0006633);; Cellular Component: integral component of membrane (GO:0016021);; Molecular Function: oxidoreductase activity (GO:0016491);; Biological Process: oxidation-reduction process (GO:0055114);;	K19703|0|crg:105338625|K19703 4-hydroxysphinganine ceramide fatty acyl 2-hydroxylase [EC:1.14.18.6] | (RefSeq) fatty acid 2-hydroxylase-like	PREDICTED: fatty acid 2-hydroxylase isoform X2 [Crassostrea gigas]	-0.377795	0.356699	normal	-0.821909	0.0607873	normal	-1.09195	0.00112366	down	-1.68781	0.039874	normal	-2.13703	0.0106693	normal	-0.642726	0.0150549	normal
OG0012084	594	594	277.6	393.8	1027.6	1157.8	Molecular Function: dihydrofolate reductase activity (GO:0004146);; Biological Process: glycine biosynthetic process (GO:0006545);; Biological Process: nucleotide biosynthetic process (GO:0009165);; Molecular Function: NADP binding (GO:0050661);; Biological Process: oxidation-reduction process (GO:0055114);;	K00287|8.41284e-122|crg:105344083|K00287 dihydrofolate reductase [EC:1.5.1.3] | (RefSeq) dihydrofolate reductase-like	PREDICTED: dihydrofolate reductase isoform X2 [Crassostrea gigas]	0.443363	0.378166	normal	0.100165	0.926696	normal	1.6901	3.14298e-09	up	1.2201	7.11924e-07	up	1.8124	1.11813e-09	up	1.09779	1.30318e-06	up
OG0007160	1317	609	20480.6	21613.4	24547	30179	Molecular Function: DNA binding (GO:0003677);; Cellular Component: nucleus (GO:0005634);; Biological Process: regulation of transcription, DNA-templated (GO:0006355);; Biological Process: spermatogenesis (GO:0007283);; Molecular Function: 2-alkenal reductase [NAD(P)] activity (GO:0032440);; Biological Process: regulation of cell differentiation (GO:0045595);; Biological Process: oxidation-reducti…	K10802|7.39519e-102|crg:105329085|K10802 high mobility group protein B1 | (RefSeq) puthmg; high mobility group-T protein-like	PREDICTED: high mobility group-T protein [Crassostrea gigas]	0.174736	0.408406	normal	0.208482	0.16874	normal	1.17942	2.02904e-05	up	1.21922	9.05253e-07	up	1.39266	1.04409e-06	up	1.00598	1.92027e-05	up
OG0014885	2431	1356	1593.8	1148.4	2074.6	2565.2	Molecular Function: monooxygenase activity (GO:0004497);; Molecular Function: iron ion binding (GO:0005506);; Cellular Component: integral component of membrane (GO:0016021);; Molecular Function: oxidoreductase activity, acting on paired donors, with incorporation or reduction of molecular oxygen (GO:0016705);; Molecular Function: heme binding (GO:0020037);; Biological Process: oxidation-reductio…	K07418|0|crg:105336572|K07418 cytochrome P450 family 2 subfamily J [EC:1.14.14.1] | (RefSeq) cytochrome P450 2J2-like	PREDICTED: cytochrome P450 2J2 [Crassostrea gigas]	-0.233008	0.756455	normal	0.242621	0.618435	normal	1.01132	0.000147135	up	1.66823	0	up	1.27959	1.05891e-05	up	1.39996	0	up
OG0009279	2711	1134	829	806.2	1142.6	1339.8	Molecular Function: 3-beta-hydroxy-delta5-steroid dehydrogenase activity (GO:0003854);; Biological Process: steroid biosynthetic process (GO:0006694);; Cellular Component: integral component of membrane (GO:0016021);; Molecular Function: isomerase activity (GO:0016853);; Biological Process: oxidation-reduction process (GO:0055114);;	K00070|0|crg:105321517|K00070 3beta-hydroxy-Delta5-steroid dehydrogenase / steroid Delta-isomerase [EC:1.1.1.145 5.3.3.1] | (RefSeq) 3 beta-hydroxysteroid dehydrogenase/Delta 5-->4-isomerase type 3-like	3-beta hydroxysteroid dehydrogenase [Crassostrea angulata]	0.0597787	0.921017	normal	0.155507	0.721952	normal	1.52539	3.01573e-06	up	1.63113	9.93074e-11	up	1.68744	2.97435e-08	up	1.46908	3.80759e-08	up
OG0018235	5030	2667	4574.4	5984.4	9268.6	10838	Molecular Function: scavenger receptor activity (GO:0005044);; Molecular Function: copper ion binding (GO:0005507);; Biological Process: receptor-mediated endocytosis (GO:0006898);; Cellular Component: membrane (GO:0016020);; Molecular Function: oxidoreductase activity, acting on the CH-NH2 group of donors, oxygen as acceptor (GO:0016641);; Biological Process: oxidation-reduction process (GO:0055…	K00280|0|crg:105326079|K00280 lysyl oxidase-like protein 2/3/4 [EC:1.4.3.-] | (RefSeq) soluble scavenger receptor cysteine-rich domain-containing protein SSC5D-like	PREDICTED: soluble scavenger receptor cysteine-rich domain-containing protein SSC5D isoform X1 [Crassostrea gigas]	0.460491	0.00931626	normal	0.150255	0.7186	normal	1.72376	2.50633e-10	up	1.41097	2.23793e-10	up	1.88773	4.01137e-13	up	1.247	9.68959e-08	up
OG0017972	1968	1980	4465	4700.2	2498.8	3099.4	Molecular Function: acyl-CoA dehydrogenase activity (GO:0003995);; Molecular Function: flavin adenine dinucleotide binding (GO:0050660);; Biological Process: oxidation-reduction process (GO:0055114);;	K09479|0|crg:105344745|K09479 very long chain acyl-CoA dehydrogenase [EC:1.3.8.9] | (RefSeq) very long-chain specific acyl-CoA dehydrogenase, mitochondrial-like	PREDICTED: very long-chain specific acyl-CoA dehydrogenase, mitochondrial [Crassostrea gigas]	0.169742	0.0420325	normal	0.252229	0.426325	normal	-1.05263	0.000386693	down	-0.95436	0.000272037	normal	-0.78571	0.00982056	normal	-1.22128	1.78293e-06	down
OG0011968	1194	1203	2606.2	1946.2	1501.6	1976.8	Molecular Function: copper ion binding (GO:0005507);; Biological Process: peptide metabolic process (GO:0006518);; Cellular Component: membrane (GO:0016020);; Molecular Function: oxidoreductase activity, acting on paired donors, with incorporation or reduction of molecular oxygen, reduced ascorbate as one donor, and incorporation of one atom of oxygen (GO:0016715);; Biological Process: oxidation-…	K00504|0|crg:105325836|K00504 peptidylglycine monooxygenase [EC:1.14.17.3] | (RefSeq) probable peptidylglycine alpha-hydroxylating monooxygenase Y71G12B.4	PREDICTED: probable peptidylglycine alpha-hydroxylating monooxygenase 1 [Crassostrea gigas]	-0.311534	0.0113899	normal	0.307601	0.267316	normal	-1.00366	0.000130734	down	-0.357297	0.22983	normal	-0.681611	0.00641378	normal	-0.679347	0.0144327	normal
OG0005158	1857	1725	1158.6	1753	348.2	253.2	Cellular Component: integral component of membrane (GO:0016021);; Molecular Function: oxidoreductase activity, acting on CH-OH group of donors (GO:0016614);; Molecular Function: flavin adenine dinucleotide binding (GO:0050660);; Biological Process: oxidation-reduction process (GO:0055114);;	--	PREDICTED: uncharacterized protein LOC105336904 [Crassostrea gigas]	0.527273	0.224175	normal	-0.146854	0.920961	normal	-1.79347	7.89547e-06	down	-2.95825	9.56802e-07	down	-2.26797	0.00236085	down	-2.48374	0	down
OG0018862	2355	1338	878.8	798.4	142.6	176.2	Molecular Function: nucleic acid binding (GO:0003676);; Molecular Function: 3'-5' exonuclease activity (GO:0008408);; Molecular Function: oxidoreductase activity (GO:0016491);; Biological Process: oxidation-reduction process (GO:0055114);; Biological Process: nucleic acid phosphodiester bond hydrolysis (GO:0090305);;	K20777|0|crg:105318969|K20777 exonuclease 3'-5' domain-containing protein 2 [EC:3.1.11.1] | (RefSeq) exonuclease 3'-5' domain-containing protein 2-like	Exonuclease 3&apos;-5&apos; domain-containing protein 2 [Crassostrea gigas]	-0.0307465	0.937119	normal	0.187871	0.74017	normal	-1.99054	0.00117742	down	-1.75362	0.000742874	down	-1.79176	0.000428974	down	-1.9524	0.00179987	down
OG0005458	2132	1236	1117.8	1128.4	325.2	399.4	Molecular Function: zinc ion binding (GO:0008270);; Molecular Function: oxidoreductase activity (GO:0016491);; Biological Process: oxidation-reduction process (GO:0055114);;	--	PREDICTED: reticulon-4-interacting protein 1 homolog, mitochondrial [Crassostrea gigas]	0.0940169	0.851481	normal	0.213311	0.699492	normal	-1.20574	0.000120776	down	-1.07404	0.00025492	down	-0.965792	0.00616046	normal	-1.31398	3.41302e-07	down
OG0019182	492	387	722.8	523	5.4	2.8	Molecular Function: monooxygenase activity (GO:0004497);; Molecular Function: iron ion binding (GO:0005506);; Molecular Function: lipid binding (GO:0008289);; Molecular Function: oxidoreductase activity, acting on paired donors, with incorporation or reduction of molecular oxygen (GO:0016705);; Molecular Function: heme binding (GO:0020037);; Cellular Component: intracellular part (GO:0044424);; B…	--	PREDICTED: fatty acid-binding protein homolog 5-like [Crassostrea gigas]	-0.257647	0.659777	normal	-1.07871	0.613811	normal	-7.04576	0.000756117	down	-7.77271	0.00218815	down	-8.12447	0.00123416	down	-6.694	0.0013187	down
OG0012666	1038	924	414.2	265.6	168.4	193.2	Biological Process: peptidyl-lysine modification to peptidyl-hypusine (GO:0008612);; Molecular Function: deoxyhypusine monooxygenase activity (GO:0019135);; Molecular Function: metal ion binding (GO:0046872);; Biological Process: oxidation-reduction process (GO:0055114);;	K06072|0|crg:105337125|K06072 deoxyhypusine monooxygenase [EC:1.14.99.29] | (RefSeq) deoxyhypusine hydroxylase-like	PREDICTED: deoxyhypusine hydroxylase [Crassostrea gigas]	-0.480946	0.114405	normal	0.140775	0.860163	normal	-1.36084	5.54406e-05	down	-0.642907	0.0623035	normal	-1.19453	0.000861939	down	-0.809214	0.00711226	normal
OG0012948	675	714	1239	352.6	452	211.4	Cellular Component: intracellular (GO:0005622);; Molecular Function: oxidoreductase activity (GO:0016491);; Molecular Function: transferase activity (GO:0016740);; Molecular Function: phosphopantetheine binding (GO:0031177);; Biological Process: intracellular signal transduction (GO:0035556);; Biological Process: oxidation-reduction process (GO:0055114);;	K10345|1.27263e-160|crg:105334038|K10345 SPRY domain-containing SOCS box protein 3 | (RefSeq) SPRY domain-containing SOCS box protein 3-like	PREDICTED: SPRY domain-containing SOCS box protein 3-like [Crassostrea gigas]	-0.95682	0.0291435	normal	-0.900876	0.0379426	normal	-1.77051	0.000621659	down	-1.18817	0.00218815	down	-2.92648	0	down	-0.0322009	0.481554	normal
OG0006000	948	1002	273.8	214.4	739.2	713.8	Molecular Function: zinc ion binding (GO:0008270);; Cellular Component: integral component of membrane (GO:0016021);; Molecular Function: oxidoreductase activity (GO:0016491);; Biological Process: oxidation-reduction process (GO:0055114);;	K00344|0|crg:105323154|K00344 NADPH2:quinone reductase [EC:1.6.5.5] | (RefSeq) quinone oxidoreductase-like	PREDICTED: quinone oxidoreductase-like [Crassostrea gigas]	-0.189773	0.759935	normal	-0.119628	0.839984	normal	1.14388	0.00114536	up	1.27159	2.85976e-05	up	1.01697	0.0129894	normal	1.39849	1.58099e-07	up
OG0012011	771	768	219.4	177.4	926	1106.6	Molecular Function: oxidoreductase activity (GO:0016491);; Biological Process: oxidation-reduction process (GO:0055114);;	K00069|5.1198e-146|crg:105336456|K00069 15-hydroxyprostaglandin dehydrogenase (NAD) [EC:1.1.1.141] | (RefSeq) 15-hydroxyprostaglandin dehydrogenase [NAD(+)]-like	15-hydroxyprostaglandin dehydrogenase [NAD+] [Crassostrea gigas]	-0.0796019	0.934861	normal	0.17362	0.709463	normal	1.91332	8.88454e-13	up	2.27885	0	up	2.09823	0	up	2.09394	0	up
OG0009685	987	987	149	97.8	339.4	318.8	Cellular Component: membrane (GO:0016020);; Molecular Function: oxidoreductase activity (GO:0016491);; Biological Process: oxidation-reduction process (GO:0055114);;	K04708|0|crg:105344976|K04708 3-dehydrosphinganine reductase [EC:1.1.1.102] | (RefSeq) 3-ketodihydrosphingosine reductase-like	3-ketodihydrosphingosine reductase-like precursor [Crassostrea gigas]	-0.43663	0.17334	normal	-0.170301	0.676374	normal	1.00057	0.00078339	up	1.32638	0.00620934	up	0.824202	0.0130931	normal	1.50275	0.00112109	up
OG0020162	2243	1119	2969.6	3093	3654	3316.4	Molecular Function: DNA helicase activity (GO:0003678);; Molecular Function: 4-hydroxyphenylpyruvate dioxygenase activity (GO:0003868);; Molecular Function: lactoylglutathione lyase activity (GO:0004462);; Molecular Function: ATP binding (GO:0005524);; Biological Process: DNA replication (GO:0006260);; Biological Process: aromatic amino acid family metabolic process (GO:0009072);; Biological Proc…	K00457|0|crg:105327112|K00457 4-hydroxyphenylpyruvate dioxygenase [EC:1.13.11.27] | (RefSeq) 4-hydroxyphenylpyruvate dioxygenase-like	4-hydroxyphenylpyruvate dioxygenase [Crassostrea gigas]	0.167126	0.604255	normal	-0.203233	0.365787	normal	1.05994	0.000231755	up	0.686891	0.0161401	normal	0.855523	0.00537305	normal	0.891311	0.00052246	normal
OG0010398	969	969	333.4	233	949.2	1028.6	Cellular Component: integral component of membrane (GO:0016021);; Molecular Function: oxidoreductase activity (GO:0016491);; Biological Process: oxidation-reduction process (GO:0055114);;	K11165|0|crg:105340414|K11165 dehydrogenase/reductase SDR family member 7 [EC:1.1.-.-] | (RefSeq) dehydrogenase/reductase SDR family member 7-like	PREDICTED: dehydrogenase/reductase SDR family member 7 [Crassostrea gigas]	-0.323349	0.501079	normal	0.0360252	0.959287	normal	1.32299	9.64304e-07	up	1.76171	0	up	1.35433	1.13584e-07	up	1.73038	0	up
OG0009111	1455	1455	385.4	385.6	1425.6	1436.6	Molecular Function: oxidoreductase activity (GO:0016491);; Biological Process: oxidation-reduction process (GO:0055114);;	--	PREDICTED: oxidative stress-induced growth inhibitor 2 [Crassostrea gigas]	0.0964343	0.808638	normal	-0.0596552	0.914047	normal	1.68312	8.02293e-09	up	1.52091	1.97134e-10	up	1.61813	2.1154e-08	up	1.58591	3.75921e-11	up
OG0009956	2424	1470	1147.8	1501	168.2	184.8	Molecular Function: monooxygenase activity (GO:0004497);; Molecular Function: iron ion binding (GO:0005506);; Molecular Function: oxidoreductase activity, acting on paired donors, with incorporation or reduction of molecular oxygen (GO:0016705);; Molecular Function: heme binding (GO:0020037);; Biological Process: primary metabolic process (GO:0044238);; Biological Process: cellular macromolecule …	K07426|0|crg:105332014|K07426 cytochrome P450 family 4 subfamily B polypeptide 1 [EC:1.14.14.1] | (RefSeq) phylloquinone omega-hydroxylase CYP4F2-like	PREDICTED: phylloquinone omega-hydroxylase CYP4F2 [Crassostrea gigas]	0.406474	0.322908	normal	0.0422603	0.984742	normal	-2.34744	0.000128794	down	-2.71545	0.000151438	down	-2.22844	0.0017224	down	-2.83445	1.50301e-06	down
OG0006983	3062	1740	1130.2	1096.2	1947.4	1849.2	Molecular Function: extracellular ligand-gated ion channel activity (GO:0005230);; Cellular Component: integral component of membrane (GO:0016021);; Molecular Function: oxidoreductase activity (GO:0016491);; Molecular Function: heme binding (GO:0020037);; Molecular Function: molybdenum ion binding (GO:0030151);; Biological Process: ion transmembrane transport (GO:0034220);; Biological Process: ni…	K00387|0|crg:105334550|K00387 sulfite oxidase [EC:1.8.3.1] | (RefSeq) sulfite oxidase-like	PREDICTED: sulfite oxidase-like [Crassostrea gigas]	0.0646294	0.888364	normal	-0.162478	0.712567	normal	1.42179	1.70685e-05	up	1.18287	0.000713773	up	1.24612	0.000972817	up	1.35855	4.79392e-06	up
OG0019380	1285	1017	821	731.6	1515.2	1342.2	Molecular Function: oxidoreductase activity (GO:0016491);; Biological Process: oxidation-reduction process (GO:0055114);;	--	PREDICTED: uncharacterized protein LOC105346544 [Crassostrea gigas]	-0.0386959	0.950739	normal	-0.203678	0.722653	normal	1.02816	0.00364229	up	0.85084	0.00858054	normal	0.801181	0.0084981	normal	1.07782	0.00292757	up
OG0017449	1491	2400	6.8	0.8	500.6	194.8	Molecular Function: monooxygenase activity (GO:0004497);; Molecular Function: iron ion binding (GO:0005506);; Molecular Function: oxidoreductase activity, acting on paired donors, with incorporation or reduction of molecular oxygen (GO:0016705);; Molecular Function: heme binding (GO:0020037);; Biological Process: oxidation-reduction process (GO:0055114);;	--	PREDICTED: cytochrome P450 2E1-like [Crassostrea gigas]	-2.37224	0.295442	normal	-0.472733	0.539784	normal	5.31012	0.0094697	up	6.41842	0.0779488	normal	4.04618	0.0909461	normal	7.68236	0.00595916	up
OG0017387	378	378	1155	809.4	340.6	302.2	Cellular Component: integral component of membrane (GO:0016021);; Molecular Function: oxidoreductase activity, acting on CH-OH group of donors (GO:0016614);; Molecular Function: flavin adenine dinucleotide binding (GO:0050660);; Biological Process: oxidation-reduction process (GO:0055114);;	--	Glucose dehydrogenase [acceptor] [Crassostrea gigas]	-0.403292	0.0707346	normal	-0.207314	0.773247	normal	-1.97425	8.42201e-11	down	-1.78459	7.78604e-14	down	-2.21279	0	down	-1.54605	1.16211e-09	down
OG0011873	4260	1728	2191.8	2900.6	7664.2	6497.2	Molecular Function: copper ion binding (GO:0005507);; Molecular Function: oxidoreductase activity, acting on paired donors, with incorporation or reduction of molecular oxygen, reduced ascorbate as one donor, and incorporation of one atom of oxygen (GO:0016715);; Biological Process: oxidation-reduction process (GO:0055114);;	--	LOW QUALITY PROTEIN: uncharacterized protein LOC111129872 [Crassostrea virginica]	0.472442	0.0626033	normal	-0.264457	0.680017	normal	2.86902	0	up	2.07173	0	up	2.57927	0	up	2.36148	0	up
OG0007924	903	984	292.4	268.4	176.2	188.8	Molecular Function: SNAP receptor activity (GO:0005484);; Biological Process: intracellular protein transport (GO:0006886);; Cellular Component: integral component of membrane (GO:0016021);; Biological Process: vesicle-mediated transport (GO:0016192);; Cellular Component: SNARE complex (GO:0031201);; Biological Process: membrane fusion (GO:0061025);;	K08489|0|crg:105328295|K08489 syntaxin 16 | (RefSeq) syntaxin-16-like	PREDICTED: syntaxin-16 isoform X2 [Crassostrea gigas]	-0.0281124	0.969413	normal	0.0433966	0.968515	normal	-1.07987	0.00412136	down	-0.9927	0.00524495	normal	-1.02253	0.0179257	normal	-1.05004	0.000549424	down
OG0012739	840	729	196.2	295.2	505.8	506.8	Molecular Function: transferase activity (GO:0016740);;	K00799|0|crg:105323273|K00799 glutathione S-transferase [EC:2.5.1.18] | (RefSeq) glutathione S-transferase 1-1-like	PREDICTED: glutathione S-transferase 1-1 isoform X1 [Crassostrea gigas]	0.629507	0.00495703	normal	-0.0770439	0.807719	normal	1.3709	9.03485e-06	up	0.616929	0.0452181	normal	1.29494	4.59256e-05	up	0.692889	0.0187986	normal
OG0010339	2628	1611	4663.2	3986.8	1494	2063	Molecular Function: beta-N-acetylhexosaminidase activity (GO:0004563);; Biological Process: carbohydrate metabolic process (GO:0005975);;	K12373|0|crg:105324557|K12373 hexosaminidase [EC:3.2.1.52] | (RefSeq) beta-hexosaminidase subunit beta-like	beta-hexosaminidase subunit beta-like isoform X3 [Crassostrea virginica]	-0.124604	0.710074	normal	0.390761	0.0659949	normal	-1.14571	0.000179732	down	-0.600141	0.0298318	normal	-0.738601	0.0193461	normal	-1.00725	0.000162774	down
OG0013229	531	318	39	44	2.4	0	Cellular Component: integral component of membrane (GO:0016021);; Biological Process: vesicle-mediated transport (GO:0016192);;	K08513|1.09988e-25|crg:105329809|K08513 vesicle-associated membrane protein 4 | (RefSeq) synaptobrevin-A-like	PREDICTED: synaptobrevin-like protein 5 isoform X1 [Crassostrea gigas]	0.202805	0.779105	normal	-4.79073	0.267107	normal	-3.24775	0.00413926	down	-8.33177	0.000871712	down	-8.03848	0.00636972	down	-3.54104	0.000348565	down
OG0005803	4345	1863	2999.6	2787.4	717.8	760.2	Molecular Function: obsolete gamma-glutamyltransferase activity (GO:0003840);; Biological Process: glutathione metabolic process (GO:0006749);; Cellular Component: integral component of membrane (GO:0016021);;	K18592|0|crg:105330852|K18592 gamma-glutamyltranspeptidase / glutathione hydrolase / leukotriene-C4 hydrolase [EC:2.3.2.2 3.4.19.13 3.4.19.14] | (RefSeq) gamma-glutamyltranspeptidase 1-like	PREDICTED: gamma-glutamyltranspeptidase 1 [Crassostrea gigas]	0.01564	0.980493	normal	0.00481366	0.996394	normal	-1.01639	0.00256963	down	-1.01575	0.00715497	down	-1.01012	0.00336281	down	-1.02202	0.00492367	down
OG0008255	648	732	126.8	104.6	725	735.2	Molecular Function: threonine-type endopeptidase activity (GO:0004298);; Cellular Component: nucleus (GO:0005634);; Cellular Component: cytoplasm (GO:0005737);; Cellular Component: proteasome core complex (GO:0005839);; Biological Process: proteolysis involved in cellular protein catabolic process (GO:0051603);;	K02738|3.33459e-47|crg:105318105|K02738 20S proteasome subunit beta 1 [EC:3.4.25.1] | (RefSeq) proteasome subunit beta type-6-like	PREDICTED: proteasome subunit beta type-6 [Crassostrea gigas]	-0.161138	0.631753	normal	-0.0614793	0.88391	normal	2.14249	0	up	2.25564	0	up	2.08092	0	up	2.31721	0	up
OG0010368	1494	1500	168.4	166.6	503	487.4	Molecular Function: hydrolase activity (GO:0016787);; Biological Process: primary metabolic process (GO:0044238);; Biological Process: organic substance metabolic process (GO:0071704);;	K01201|0|lgi:LOTGIDRAFT_158016|K01201 glucosylceramidase [EC:3.2.1.45] | (RefSeq) hypothetical protein	glucosylceramidase-like [Crassostrea virginica]	0.0607804	0.923608	normal	-0.103932	0.899067	normal	1.38107	0.00108686	up	1.20409	0.000263401	up	1.26564	0.00153444	up	1.31952	0.00010596	up
OG0008566	1447	672	590	571.8	645.2	549.2	Cellular Component: Golgi membrane (GO:0000139);; Cellular Component: cis-Golgi network (GO:0005801);; Biological Process: ER to Golgi vesicle-mediated transport (GO:0006888);; Biological Process: protein transport (GO:0015031);; Cellular Component: integral component of membrane (GO:0016021);;	K08495|4.64628e-170|crg:105332072|K08495 golgi SNAP receptor complex member 1 | (RefSeq) Golgi SNAP receptor complex member 1-like	PREDICTED: Golgi SNAP receptor complex member 1 [Crassostrea gigas]	0.0427529	0.934887	normal	-0.298502	0.0108526	normal	1.02775	0.000756177	up	0.678901	0.102009	normal	0.724036	0.0595596	normal	0.982614	0.000950335	normal
OG0004875	1424	618	2384.6	1859.4	2814.6	2367.6	Molecular Function: glutathione transferase activity (GO:0004364);; Biological Process: metabolic process (GO:0008152);;	K00799|4.12057e-123|crg:105320049|K00799 glutathione S-transferase [EC:2.5.1.18] | (RefSeq) glutathione S-transferase P 1-like	PREDICTED: glutathione S-transferase P 1 [Crassostrea gigas]	-0.22535	0.362456	normal	-0.312173	0.0381982	normal	1.24632	3.80198e-06	up	1.17647	2.97339e-06	up	0.931865	0.000519164	normal	1.49092	1.9493e-09	up
OG0012124	7629	5124	1257.6	717.6	4492.8	5049	Molecular Function: beta-N-acetylhexosaminidase activity (GO:0004563);; Biological Process: carbohydrate metabolic process (GO:0005975);; Molecular Function: polysaccharide binding (GO:0030247);;	K12373|0|crg:105339984|K12373 hexosaminidase [EC:3.2.1.52] | (RefSeq) putative beta-hexosaminidase	uncharacterized protein LOC111117031 [Crassostrea virginica]	-0.429973	0.44729	normal	0.127466	0.884545	normal	2.1655	0	up	2.99843	0	up	2.32231	0	up	2.84162	0	up
OG0011073	702	702	96.8	112.6	280.6	314.6	Cellular Component: integral component of membrane (GO:0016021);;	K08507|2.11722e-152|crg:105346958|K08507 unconventional SNARE in the endoplasmic reticulum protein 1 | (RefSeq) vesicle transport protein USE1-like	PREDICTED: vesicle transport protein USE1 [Crassostrea gigas]	0.290452	0.378958	normal	0.0552338	0.969262	normal	1.38153	0.00597352	up	1.10707	2.82918e-05	up	1.42603	7.27636e-06	up	1.06257	0.0210788	normal
OG0009024	891	873	391.2	402.4	208.4	275.8	Molecular Function: spermidine synthase activity (GO:0004766);; Biological Process: spermidine biosynthetic process (GO:0008295);;	K00797|0|crg:105346998|K00797 spermidine synthase [EC:2.5.1.16] | (RefSeq) spermidine synthase-like	PREDICTED: spermidine synthase [Crassostrea gigas]	0.129723	0.727832	normal	0.305951	0.415473	normal	-1.06698	0.000311492	down	-0.881337	0.00300503	normal	-0.741082	0.0214517	normal	-1.20723	4.80132e-06	down
OG0008927	14223	11484	573.6	154.8	94	1850.6	--	--	PREDICTED: uncharacterized protein LOC105339559 [Crassostrea gigas]	-1.76678	0.317811	normal	1.63064	0.000237625	up	-2.50831	0.689861	normal	3.46254	0.00470937	up	1.69575	0.627839	normal	-0.741525	0.371353	normal
OG0007998	432	432	84	80.4	33	164	Molecular Function: transporter activity (GO:0005215);; Biological Process: transport (GO:0006810);; Molecular Function: lipid binding (GO:0008289);;	--	PREDICTED: fatty acid-binding protein homolog 6 [Crassostrea gigas]	0.0120927	0.991763	normal	1.08525	0.0351565	up	-1.53756	0.345037	normal	0.673486	0.690769	normal	0.711198	0.208033	normal	-1.57527	0.0849584	normal
OG0006872	663	642	704.4	613.6	216.2	208.8	Molecular Function: SNARE binding (GO:0000149);; Molecular Function: SNAP receptor activity (GO:0005484);; Biological Process: exocytosis (GO:0006887);; Biological Process: endocytosis (GO:0006897);; Biological Process: vesicle fusion (GO:0006906);; Biological Process: endosome to lysosome transport (GO:0008333);; Cellular Component: integral component of membrane (GO:0016021);; Cellular Componen…	K08515|7.53438e-145|crg:105339149|K08515 vesicle-associated membrane protein 7 | (RefSeq) vesicle-associated membrane protein 7-like	PREDICTED: vesicle-associated membrane protein 7-like [Crassostrea gigas]	-0.106097	0.679975	normal	-0.124022	0.824929	normal	-1.85441	8.42201e-11	down	-1.8761	2.29237e-10	down	-1.98669	3.04316e-09	down	-1.74382	1.31602e-12	down
OG0011655	2102	1263	1051.2	1055.8	1699.2	1647.2	Molecular Function: ATP binding (GO:0005524);; Cellular Component: cytoplasm (GO:0005737);; Biological Process: proteolysis (GO:0006508);; Molecular Function: peptidase activity (GO:0008233);; Molecular Function: microtubule-severing ATPase activity (GO:0008568);; Biological Process: protein catabolic process (GO:0030163);;	K03063|0|crg:105337862|K03063 26S proteasome regulatory subunit T3 | (RefSeq) 26S protease regulatory subunit 6B	PREDICTED: 26S protease regulatory subunit 6B isoform X2 [Crassostrea gigas]	0.100914	0.577428	normal	-0.112679	0.768929	normal	1.22112	0.000511872	up	1.00231	0.000560679	up	1.1042	0.000506258	up	1.11923	0.000474978	up
OG0019078	1971	1788	3370.4	3028.8	1108.4	1248.4	Molecular Function: beta-galactosidase activity (GO:0004565);; Biological Process: carbohydrate metabolic process (GO:0005975);;	K12309|0|crg:105340763|K12309 beta-galactosidase [EC:3.2.1.23] | (RefSeq) beta-galactosidase-like	PREDICTED: beta-galactosidase isoform X3 [Crassostrea gigas]	-0.0509837	0.866813	normal	0.103519	0.868873	normal	-1.67244	1.36548e-09	down	-1.49643	1.91755e-07	down	-1.55513	5.94799e-08	down	-1.61373	2.50065e-09	down
OG0018420	1545	945	232.2	135.8	629.6	576.2	Cellular Component: integral component of membrane (GO:0016021);;	K08492|1.05441e-180|crg:105343073|K08492 syntaxin 18 | (RefSeq) syntaxin-18-like	PREDICTED: syntaxin-18 [Crassostrea gigas]	-0.57543	0.0590116	normal	-0.181091	0.681448	normal	1.95415	0	up	2.42974	4.73246e-06	up	1.76079	1.69825e-10	up	2.62309	8.14262e-08	up
OG0009149	1329	624	987.4	1062.4	1406.6	1310.8	Molecular Function: transferase activity (GO:0016740);;	K04097|2.27196e-131|crg:105346567|K04097 prostaglandin-H2 D-isomerase / glutathione transferase [EC:5.3.99.2 2.5.1.18] | (RefSeq) glutathione S-transferase-like	PREDICTED: uncharacterized protein LOC105346568 [Crassostrea gigas]	0.198012	0.455967	normal	-0.177033	0.495831	normal	1.39941	3.58659e-07	up	1.0137	7.40362e-05	up	1.21777	5.16146e-06	up	1.19534	3.58433e-06	up
OG0017373	240	1061	120.4	99.2	214	146	--	K10881|2.40547e-10|crg:105322792|K10881 26 proteasome complex subunit DSS1 | (RefSeq) 26S proteasome complex subunit DSS1-like	PREDICTED: 26S proteasome complex subunit DSS1-like [Crassostrea gigas]	-0.142227	0.797502	normal	-0.562749	0.0872982	normal	-1.50156	6.60652e-07	down	-1.96377	0.000135778	down	-2.13487	2.31662e-05	down	-1.33045	4.00919e-06	down
OG0007307	339	339	118.2	74.4	291	156	Cellular Component: integral component of membrane (GO:0016021);;	K08504|3.85875e-59|crg:105346316|K08504 blocked early in transport 1 | (RefSeq) BET1-like protein	PREDICTED: BET1-like protein [Crassostrea gigas]	-0.523615	0.0415343	normal	-0.931872	7.4541e-07	normal	1.09804	0.00166277	up	0.691677	0.0297126	normal	0.109475	0.977504	normal	1.68024	6.68042e-12	up
OG0019458	2191	1221	1239.2	1122.4	1593.8	1703	Cellular Component: proteasome complex (GO:0000502);;	K03036|0|crg:105346045|K03036 26S proteasome regulatory subunit N6 | (RefSeq) 26S proteasome non-ATPase regulatory subunit 11A-like	PREDICTED: 26S proteasome non-ATPase regulatory subunit 11A [Crassostrea gigas]	-0.0428583	0.814987	normal	0.0222302	0.980153	normal	1.00386	0.00042704	up	1.0701	0.000133662	up	1.023	0.00257834	up	1.05096	8.45889e-06	up
OG0014563	1917	1401	3787.4	3364.2	7183.6	8051	Molecular Function: ornithine decarboxylase activity (GO:0004586);; Cellular Component: cytoplasm (GO:0005737);; Cellular Component: integral component of membrane (GO:0016021);; Biological Process: putrescine biosynthetic process from ornithine (GO:0033387);;	K01581|0|crg:105318614|K01581 ornithine decarboxylase [EC:4.1.1.17] | (RefSeq) Odc; ornithine decarboxylase	PREDICTED: ornithine decarboxylase isoform X1 [Crassostrea gigas]	-0.0588323	0.899811	normal	0.090249	0.756914	normal	1.17973	0.000601256	up	1.34523	1.62796e-10	up	1.2738	2.33463e-05	up	1.25116	5.87575e-08	up
OG0005440	429	429	0	0	209.6	126	Cellular Component: endomembrane system (GO:0012505);; Cellular Component: membrane (GO:0016020);; Molecular Function: transferase activity (GO:0016740);; Cellular Component: intracellular membrane-bounded organelle (GO:0043231);;	K00799|1.31914e-96|crg:105343939|K00799 glutathione S-transferase [EC:2.5.1.18] | (RefSeq) microsomal glutathione S-transferase 3-like	PREDICTED: microsomal glutathione S-transferase 3 [Crassostrea gigas]	0	0.329476	normal	-0.626514	0.228172	normal	10.6272	0.000661462	up	9.80981	0.0012845	up	9.80981	0.00207927	up	10.6272	0.000306931	up
OG0008012	1470	1422	196.6	57.2	188.6	133.4	Biological Process: amino acid transmembrane transport (GO:0003333);; Molecular Function: amino acid transmembrane transporter activity (GO:0015171);; Cellular Component: integral component of membrane (GO:0016021);;	--	PREDICTED: Y+L amino acid transporter 2 [Crassostrea gigas]	-1.28774	0.000118144	down	-0.518761	0.0415725	normal	-0.224924	0.578352	normal	0.937698	0.857416	normal	-0.777022	0.421201	normal	1.4898	0.677979	normal
OG0014692	1314	1242	399.4	995.4	655.6	1022.6	Molecular Function: extracellular ligand-gated ion channel activity (GO:0005230);; Cellular Component: integral component of membrane (GO:0016021);; Biological Process: ion transmembrane transport (GO:0034220);;	--	PREDICTED: acetylcholine receptor subunit beta-type unc-29 [Crassostrea gigas]	1.14527	0.000100266	up	0.53574	0.00512305	normal	0.568471	0.0656048	normal	-0.261687	1	normal	1.13187	1.43128e-05	up	-0.825089	0.104652	normal
OG0007377	387	351	10665.2	10130.6	17449.4	24016	Biological Process: cytoplasmic translation (GO:0002181);; Molecular Function: structural constituent of ribosome (GO:0003735);; Cellular Component: microtubule associated complex (GO:0005875);; Biological Process: ubiquitin-dependent protein catabolic process (GO:0006511);; Biological Process: protein ubiquitination (GO:0016567);; Cellular Component: cytosolic large ribosomal subunit (GO:0022625…	K02927|2.90425e-89|crg:105335841|K02927 large subunit ribosomal protein L40e | (RefSeq) Ubiquitin, rpl40; ubiquitin-60S ribosomal protein L40	PREDICTED: ubiquitin-60S ribosomal protein L40 [Crassostrea gigas]	0.0245697	0.9356	normal	0.372152	0.0415426	normal	0.649757	0.104605	normal	1.01143	1.41194e-05	up	1.03467	0.000118876	up	0.626517	0.0546153	normal
OG0009150	966	882	656.4	609.6	527.2	332.8	Molecular Function: nucleotide binding (GO:0000166);; Biological Process: formation of translation preinitiation complex (GO:0001731);; Biological Process: cytoplasmic translation (GO:0002181);; Molecular Function: translation initiation factor activity (GO:0003743);; Cellular Component: polysome (GO:0005844);; Cellular Component: eukaryotic translation initiation factor 4F complex (GO:0016281);;…	--	PREDICTED: eukaryotic translation initiation factor 4H-like [Crassostrea gigas]	0.00358742	0.993476	normal	-0.717882	2.82694e-05	normal	-0.381954	0.871448	normal	-1.12951	0.000258365	down	-1.12939	0.00462218	down	-0.382078	0.479603	normal
OG0005657	1668	1725	600.2	596	1243.8	1729	Cellular Component: intracellular (GO:0005622);; Biological Process: lipid metabolic process (GO:0006629);; Molecular Function: phosphoric diester hydrolase activity (GO:0008081);; Biological Process: intracellular signal transduction (GO:0035556);; Molecular Function: starch binding (GO:2001070);;	K18695|0|crg:105336617|K18695 glycerophosphocholine phosphodiesterase GPCPD1 [EC:3.1.4.2] | (RefSeq) glycerophosphocholine phosphodiesterase GPCPD1-like	PREDICTED: glycerophosphocholine phosphodiesterase GPCPD1-like isoform X2 [Crassostrea gigas]	0.0959781	0.727557	normal	0.388208	0.0345925	normal	0.809456	0.0439961	normal	1.11509	0.000175573	up	1.21015	0.000534043	up	0.714393	0.030344	normal
OG0006386	1440	1128	1019.4	557.8	1842.8	2183	Molecular Function: glutamate-ammonia ligase activity (GO:0004356);; Molecular Function: ATP binding (GO:0005524);; Biological Process: glutamine biosynthetic process (GO:0006542);;	K01915|0|crg:105322262|K01915 glutamine synthetase [EC:6.3.1.2] | (RefSeq) glutamine synthetase 2 cytoplasmic-like	Glutamine synthetase 2 cytoplasmic [Crassostrea gigas]	-0.667015	0.049372	normal	0.145331	0.92592	normal	0.972121	0.0272091	normal	1.99542	3.89374e-05	up	1.19763	0.0959657	normal	1.76991	1.3617e-06	up
OG0008668	999	1059	163.6	106.4	411.8	403.2	Molecular Function: arylesterase activity (GO:0004064);; Molecular Function: cysteine-type endopeptidase activity (GO:0004197);; Biological Process: proteolysis (GO:0006508);; Biological Process: apoptotic process (GO:0006915);;	K01045|0|crg:105346951|K01045 arylesterase / paraoxonase [EC:3.1.1.2 3.1.8.1] | (RefSeq) serum paraoxonase/arylesterase 1-like	PREDICTED: serum paraoxonase/arylesterase 1-like isoform X1 [Crassostrea gigas]	-0.373683	0.453578	normal	-0.112641	0.874517	normal	1.05111	0.000198286	up	1.43455	4.35362e-06	up	0.932564	0.0179846	normal	1.55309	1.4575e-10	up
OG0004264	381	2058	80	76.6	164.4	122.4	Molecular Function: ion channel activity (GO:0005216);; Cellular Component: integral component of membrane (GO:0016021);; Biological Process: ion transmembrane transport (GO:0034220);;	--	PREDICTED: transient receptor potential cation channel subfamily M member 5-like [Crassostrea gigas]	0.03025	0.975847	normal	-0.650532	0.418867	normal	-1.64254	9.76965e-05	down	-2.33277	0.000102824	down	-2.29308	0.000231802	down	-1.68223	2.98633e-05	down
OG0008119	573	573	1124.8	849.4	482	493	Molecular Function: calcium-dependent cysteine-type endopeptidase activity (GO:0004198);; Molecular Function: calcium ion binding (GO:0005509);; Cellular Component: cytoplasm (GO:0005737);; Biological Process: proteolysis (GO:0006508);;	--	PREDICTED: programmed cell death protein 6 isoform X2 [Crassostrea gigas]	-0.307061	0.121556	normal	-0.0209113	0.98508	normal	-1.44728	7.46304e-06	down	-1.14016	1.32579e-05	down	-1.46524	3.3716e-07	down	-1.1222	0.000183049	down
OG0009740	1449	624	408	433.8	342.6	539.2	Cellular Component: cytoplasm (GO:0005737);; Molecular Function: glycolipid transporter activity (GO:0017089);; Biological Process: glycolipid transport (GO:0046836);; Molecular Function: glycolipid binding (GO:0051861);;	--	PREDICTED: ceramide-1-phosphate transfer protein [Crassostrea gigas]	0.163634	0.597971	normal	0.572788	2.40104e-06	normal	0.7523	0.0179786	normal	1.16745	1.60285e-05	up	1.33975	6.21149e-06	up	0.579999	0.0492223	normal
OG0019580	2106	1768	359.8	1083.8	128.8	133.6	Molecular Function: zinc ion binding (GO:0008270);; Molecular Function: SUMO transferase activity (GO:0019789);;	K16064|2.77254e-12|crg:105332216|K16064 E3 SUMO-protein ligase PIAS3 | (RefSeq) E3 SUMO-protein ligase PIAS2-like	PREDICTED: E3 SUMO-protein ligase PIAS2 isoform X4 [Crassostrea gigas]	1.01579	0.0145881	normal	-0.0401687	0.985382	normal	-0.946583	0.550609	normal	-2.74394	0.000351846	down	-1.02466	0.538443	normal	-2.66587	3.29773e-05	down
OG0007921	648	648	199.8	282.4	139	176	Cellular Component: cytoplasm (GO:0005737);; Molecular Function: glycolipid transporter activity (GO:0017089);; Biological Process: glycolipid transport (GO:0046836);; Molecular Function: glycolipid binding (GO:0051861);;	--	PREDICTED: ceramide-1-phosphate transfer protein isoform X1 [Crassostrea gigas]	0.473473	0.318142	normal	0.269265	0.625173	normal	-0.709692	0.18877	normal	-1.0357	0.00921442	down	-0.400351	0.802599	normal	-1.34504	3.06099e-05	down
OG0005564	1845	1824	229.6	15.4	6.2	207.2	Molecular Function: neurotransmitter:sodium symporter activity (GO:0005328);; Biological Process: neurotransmitter transport (GO:0006836);; Cellular Component: integral component of membrane (GO:0016021);; Biological Process: transmembrane transport (GO:0055085);;	K05038|0|crg:105338903|K05038 solute carrier family 6 (neurotransmitter transporter, amino acid) member 5/7/9/14 | (RefSeq) sodium- and chloride-dependent glycine transporter 1-like	Sodium- and chloride-dependent glycine transporter 2 [Crassostrea gigas]	-3.71729	0.384759	normal	5.08731	0.816745	normal	-5.40211	0.0619898	normal	3.40249	0.00997535	up	-0.314802	0.844555	normal	-1.68482	0.508924	normal
OG0005722	494	363	1130.8	1048.4	663.2	483.8	Cellular Component: mitochondrial respiratory chain complex I (GO:0005747);; Biological Process: multicellular organism development (GO:0007275);; Biological Process: oxidation-reduction process (GO:0055114);;	K03949|1.38925e-70|crg:105340141|K03949 NADH dehydrogenase (ubiquinone) 1 alpha subcomplex subunit 5 | (RefSeq) NADH dehydrogenase [ubiquinone] 1 alpha subcomplex subunit 5-like	PREDICTED: NADH dehydrogenase [ubiquinone] 1 alpha subcomplex subunit 5-like [Crassostrea gigas]	-0.00624132	0.99048	normal	-0.504359	0.040191	normal	-0.534072	0.0449198	normal	-1.06055	7.4866e-05	down	-1.06803	0.00010384	down	-0.526592	0.056642	normal
OG0013385	377	360	2630	2305.8	2229.2	1163.8	Molecular Function: RNA binding (GO:0003723);; Molecular Function: structural constituent of ribosome (GO:0003735);; Biological Process: translation (GO:0006412);; Cellular Component: cytosolic large ribosomal subunit (GO:0022625);; Biological Process: ribosome biogenesis (GO:0042254);;	K02915|6.42998e-59|obi:106881101|K02915 large subunit ribosomal protein L34e | (RefSeq) 60S ribosomal protein L34-like	60S ribosomal protein L34-like [Crassostrea virginica]	-0.0820058	0.752682	normal	-0.290983	0.752505	normal	-0.36053	0.70478	normal	-1.34781	6.74487e-06	down	-1.43677	1.42609e-06	down	-0.271566	1	normal
OG0014832	585	405	22281.6	18662.4	2011.6	1821.4	Molecular Function: structural constituent of ribosome (GO:0003735);; Biological Process: translation (GO:0006412);; Cellular Component: cytosolic large ribosomal subunit (GO:0022625);;	K02882|5.11115e-127|crg:105326463|K02882 large subunit ribosomal protein L18Ae | (RefSeq) 60S ribosomal protein L18a-like	PREDICTED: 60S ribosomal protein L18a [Crassostrea gigas]	-0.148425	0.266639	normal	-0.196391	0.489885	normal	-3.12288	0	down	-3.13739	0	down	-3.29268	0	down	-2.96759	0	down
OG0006880	846	846	562	176.4	584.6	538.6	Biological Process: organic phosphonate catabolic process (GO:0019700);; Molecular Function: phosphonoacetaldehyde hydrolase activity (GO:0050194);;	K05306|0|crg:105343571|K05306 phosphonoacetaldehyde hydrolase [EC:3.11.1.1] | (RefSeq) uncharacterized LOC105343571	PREDICTED: E3 ubiquitin-protein ligase UBR4-like [Crassostrea gigas]	-0.888351	0.0434723	normal	-0.141693	0.898219	normal	-0.0725499	0.0365013	normal	1.27061	7.0525e-06	up	-0.251582	0.345389	normal	1.44964	1.89105e-10	up
OG0006513	2136	1104	1513.6	1197.6	1547.6	1642	Molecular Function: glutamate-ammonia ligase activity (GO:0004356);; Molecular Function: ATP binding (GO:0005524);; Biological Process: glutamine biosynthetic process (GO:0006542);;	K01915|0|crg:105322265|K01915 glutamine synthetase [EC:6.3.1.2] | (RefSeq) glutamine synthetase-like	PREDICTED: glutamine synthetase [Crassostrea gigas]	-0.230335	0.528458	normal	0.0371557	0.977908	normal	0.755065	0.108247	normal	1.06376	7.35686e-05	up	0.809122	0.00403625	normal	1.0097	0.00952211	up
OG0010266	2257	1362	661.8	868.6	891.2	1594.2	Molecular Function: ATP binding (GO:0005524);; Cellular Component: cytoplasm (GO:0005737);; Biological Process: proteolysis (GO:0006508);; Molecular Function: peptidase activity (GO:0008233);; Molecular Function: hydrolase activity, acting on ester bonds (GO:0016788);; Biological Process: protein catabolic process (GO:0030163);;	K14621|0|crg:105326807|K14621 phospholipase B1, membrane-associated [EC:3.1.1.4 3.1.1.5] | (RefSeq) phospholipase B1, membrane-associated-like	PREDICTED: phospholipase B1, membrane-associated-like [Crassostrea gigas]	0.454519	0.0186586	normal	0.723759	0.0255967	normal	0.933433	0.00302931	normal	1.27398	3.90427e-06	up	1.75367	2.04329e-10	up	0.453747	0.162597	normal
OG0017853	999	1026	556.4	821.8	389.2	368.4	Cellular Component: nucleus (GO:0005634);; Biological Process: DNA repair (GO:0006281);; Cellular Component: integral component of membrane (GO:0016021);; Cellular Component: Smc5-Smc6 complex (GO:0030915);;	--	PREDICTED: EP300-interacting inhibitor of differentiation 3-like [Crassostrea gigas]	0.442425	0.4321	normal	-0.133144	0.863229	normal	-0.761542	0.199673	normal	-1.58502	0.00300447	down	-0.905089	0.160147	normal	-1.44147	0.00262287	down
OG0015560	1497	1368	37.4	0	747.6	708	Molecular Function: iron ion binding (GO:0005506);; Cellular Component: integral component of membrane (GO:0016021);; Molecular Function: oxidoreductase activity, acting on paired donors, with incorporation or reduction of molecular oxygen (GO:0016705);; Molecular Function: heme binding (GO:0020037);; Biological Process: oxidation-reduction process (GO:0055114);; Biological Process: caveola assem…	--	PREDICTED: cytochrome P450 2D3-like [Crassostrea gigas]	-6.48833	0.654235	normal	-0.107654	0.904558	normal	4.28056	0.068804	normal	10.6476	0.000312437	up	4.15924	0.0832971	normal	10.7689	0.000180432	up
OG0019220	2575	1548	955.6	862	1063	1374.2	Molecular Function: DNA ligase (ATP) activity (GO:0003910);; Molecular Function: NAD+ ADP-ribosyltransferase activity (GO:0003950);; Cellular Component: cytoplasm (GO:0005737);; Biological Process: lagging strand elongation (GO:0006273);; Biological Process: double-strand break repair (GO:0006302);; Biological Process: protein ADP-ribosylation (GO:0006471);; Biological Process: DNA ligation invol…	K10798|0|crg:105344144|K10798 poly [ADP-ribose] polymerase [EC:2.4.2.30] | (RefSeq) poly [ADP-ribose] polymerase 3-like	Poly [ADP-ribose] polymerase 3 [Crassostrea gigas]	-0.0445333	0.924748	normal	0.279006	0.217755	normal	0.69212	0.0306029	normal	1.02642	0.000801367	up	0.978875	0.000797006	normal	0.739662	0.0383843	normal
OG0006041	3204	3204	1117.6	131.6	15	1600	Biological Process: cell-matrix adhesion (GO:0007160);; Cellular Component: integral component of membrane (GO:0016021);;	--	PREDICTED: sushi domain-containing protein 2 [Crassostrea gigas]	-0.104932	0.737709	normal	0.946984	0.0344809	normal	-6.53026	0.00988966	down	3.24236	0.000506894	up	0.266164	0.142907	normal	-3.55406	0.570005	normal
OG0018703	423	423	0	1.8	8.8	446.2	Cellular Component: integral component of membrane (GO:0016021);; Biological Process: response to stimulus (GO:0050896);;	--	PREDICTED: uncharacterized protein LOC105336868 [Crassostrea gigas]	3.91198	0.66415	normal	5.5724	0.293482	normal	6.139	0.616475	normal	7.79941	0.00251494	up	11.7114	0.00382607	up	2.22702	0.586619	normal
OG0016738	570	567	86.8	100.6	202.2	282.4	Molecular Function: calcium ion binding (GO:0005509);; Biological Process: metabolic process (GO:0008152);; Molecular Function: sulfuric ester hydrolase activity (GO:0008484);;	K12757|3.12732e-137|crg:105347488|K12757 myosin regulatory light chain 12 | (RefSeq) myosin regulatory light chain 12B-like	PREDICTED: myosin regulatory light chain 12B [Crassostrea gigas]	0.246043	0.63805	normal	0.412561	0.0568639	normal	1.0248	2.92886e-05	up	1.16335	1.31367e-08	up	1.46409	9.23923e-08	up	0.724065	6.77942e-06	normal
OG0015667	280	874	367.8	367	1151.2	689.6	Biological Process: cytoplasmic translation (GO:0002181);; Molecular Function: structural constituent of ribosome (GO:0003735);; Cellular Component: cytosolic large ribosomal subunit (GO:0022625);;	K02905|5.44615e-19|smm:Smp_066940|K02905 large subunit ribosomal protein L29e | (RefSeq) 60S ribosomal protein L29	60S ribosomal protein L29, partial [Schistosoma haematobium]	0.0948569	0.84318	normal	-0.737873	0.0159778	normal	-0.172121	1	normal	-1.09977	3.10771e-05	down	-0.99779	0.0126257	normal	-0.274103	0.214359	normal
OG0008548	958	567	649.4	762.8	334.6	256	Molecular Function: starch binding (GO:2001070);;	--	PREDICTED: uncharacterized protein LOC105333128 isoform X1 [Crassostrea gigas]	0.309177	0.355534	normal	-0.441193	0.208527	normal	-0.394431	0.322704	normal	-1.22025	0.00653504	down	-0.879551	0.041719	normal	-0.735125	0.110176	normal
OG0019267	2039	1200	2782.6	2279.2	4776.2	4794.6	Molecular Function: cysteine-type endopeptidase activity (GO:0004197);; Biological Process: proteolysis (GO:0006508);; Biological Process: apoptotic process (GO:0006915);;	--	PREDICTED: caspase-7 [Crassostrea gigas]	-0.196991	0.330455	normal	-0.0811846	0.929011	normal	1.333	1.48252e-06	up	1.45247	6.37165e-12	up	1.25043	4.54771e-07	up	1.53504	3.98968e-11	up
OG0004369	2705	1629	641.8	895	966.4	1620.4	Cellular Component: integral component of membrane (GO:0016021);; Molecular Function: transmembrane transporter activity (GO:0022857);; Biological Process: transmembrane transport (GO:0055085);;	K08202|0|crg:105331460|K08202 MFS transporter, OCT family, solute carrier family 22 (organic cation transporter), member 4/5 | (RefSeq) organic cation transporter protein-like	PREDICTED: organic cation transporter protein isoform X1 [Crassostrea gigas]	0.493899	0.153823	normal	0.579981	0.144672	normal	1.13066	1.13387e-05	up	1.23073	0.00101599	up	1.80571	1.00964e-09	up	0.555675	0.0977634	normal
OG0004630	483	2499	595.4	513.2	1366.4	1451.8	Cellular Component: integral component of membrane (GO:0016021);; Biological Process: vesicle-mediated transport (GO:0016192);;	--	PREDICTED: vesicle transport protein SFT2B [Crassostrea gigas]	-0.118741	0.566915	normal	0.0284907	0.975551	normal	-1.3874	7.67223e-06	down	-1.22872	1.63653e-05	down	-1.35527	1.73165e-05	down	-1.26085	4.43627e-06	down
OG0005320	597	3792	1468	1336.2	3263.6	2977	Cellular Component: intracellular (GO:0005622);; Biological Process: vacuolar transport (GO:0007034);; Biological Process: protein transport (GO:0015031);;	K12197|1.16388e-110|crg:105330715|K12197 charged multivesicular body protein 1 | (RefSeq) charged multivesicular body protein 1b-like	PREDICTED: charged multivesicular body protein 1b-like [Crassostrea gigas]	-0.0383597	0.879554	normal	-0.201948	0.00816367	normal	-1.71933	1.37751e-09	down	-1.87781	5.73971e-13	down	-1.91953	3.25292e-11	down	-1.67762	2.71935e-11	down
OG0005700	1725	1356	669.6	613.8	1327	1749.4	Cellular Component: integral component of membrane (GO:0016021);; Biological Process: transmembrane transport (GO:0055085);;	K13783|0|crg:105325019|K13783 MFS transporter, OPA family, solute carrier family 37 (glycerol-3-phosphate transporter), member 1/2 | (RefSeq) sugar phosphate exchanger 2-like	PREDICTED: glucose-6-phosphate exchanger SLC37A2 isoform X1 [Crassostrea gigas]	-0.0362334	0.926319	normal	0.31419	0.00779471	normal	1.12935	7.69085e-05	up	1.48619	1.58938e-08	up	1.4486	1.65904e-07	up	1.16695	2.10613e-05	up
OG0005716	2034	2229	299.2	526.8	1196.2	1275.6	Molecular Function: catalytic activity (GO:0003824);; Molecular Function: extracellular ligand-gated ion channel activity (GO:0005230);; Molecular Function: binding (GO:0005488);; Cellular Component: integral component of membrane (GO:0016021);; Biological Process: ion transmembrane transport (GO:0034220);;	--	Gamma-aminobutyric acid receptor subunit gamma-2 [Crassostrea gigas]	0.846147	5.65739e-05	normal	0.0154372	0.987637	normal	1.67189	5.05884e-10	up	0.760593	0.00647692	normal	1.68599	3.04316e-09	up	0.746489	0.00313606	normal
OG0006268	507	4525	526	472.2	2564.4	2120.6	Cellular Component: intracellular (GO:0005622);; Biological Process: transport (GO:0006810);; Cellular Component: integral component of membrane (GO:0016021);;	--	cysteine-rich hydrophobic domain-containing protein 2-like [Crassostrea virginica]	-0.072383	0.874706	normal	-0.332995	0.080985	normal	-1.0939	0.000181166	down	-1.35356	1.79034e-05	down	-1.43358	6.07733e-06	down	-1.01389	0.000438049	down
OG0006381	1356	1350	113.2	20.6	0.8	49	Cellular Component: integral component of membrane (GO:0016021);; Biological Process: transmembrane transport (GO:0055085);;	--	PREDICTED: protein unc-93 homolog A [Crassostrea gigas]	-0.783889	0.0793606	normal	5.41049	0.283461	normal	-6.8522	0.000927192	down	0.871159	0.986623	normal	-1.44171	0.49122	normal	-4.53933	0.191114	normal
OG0006762	2288	1332	978	1132.8	1406.2	1712.8	Cellular Component: gap junction (GO:0005921);; Biological Process: ion transport (GO:0006811);; Cellular Component: integral component of membrane (GO:0016021);;	--	PREDICTED: innexin unc-9 isoform X1 [Crassostrea gigas]	0.291425	0.211293	normal	0.192466	0.554674	normal	1.1014	0.00169106	up	0.999263	0.00904444	normal	1.30707	0.000629597	up	0.793593	0.0197549	normal
OG0006957	1248	1176	530	373.6	223.6	163.2	Biological Process: intracellular protein transport (GO:0006886);; Biological Process: vesicle-mediated transport (GO:0016192);; Cellular Component: clathrin adaptor complex (GO:0030131);;	K12398|0|crg:105344284|K12398 AP-3 complex subunit mu | (RefSeq) AP-3 complex subunit mu-2-like	PREDICTED: AP-3 complex subunit mu-2 isoform X2 [Crassostrea gigas]	-0.389371	0.0389166	normal	-0.511333	0.0431711	normal	-1.37209	8.1725e-05	down	-1.50708	0.0027981	down	-1.92038	0.000332056	down	-0.958791	0.000753636	normal
OG0006970	2215	5665	1400.4	1375	959	1597.2	Cellular Component: integral component of membrane (GO:0016021);; Biological Process: transmembrane transport (GO:0055085);;	--	PREDICTED: protein spinster homolog 2 isoform X3 [Crassostrea gigas]	0.0731261	0.612878	normal	0.64151	0.00296533	normal	-1.68154	2.42395e-08	down	-1.01773	0.000631307	down	-0.947878	0.00371452	normal	-1.75139	8.68132e-11	down
OG0006982	1239	618	962.6	1092	1217.2	1260.2	Molecular Function: GTP binding (GO:0005525);; Cellular Component: cytosol (GO:0005829);; Biological Process: small GTPase mediated signal transduction (GO:0007264);; Biological Process: retrograde transport, endosome to Golgi (GO:0042147);;	K07899|3.91584e-131|crg:105336376|K07899 Ras-related protein Rab-9A | (RefSeq) ras-related protein Rab-9A-like	PREDICTED: ras-related protein Rab-9A [Crassostrea gigas]	0.269819	0.170087	normal	-0.0293575	0.956195	normal	1.15089	5.66621e-05	up	0.842822	0.00397761	normal	1.11951	0.000127155	up	0.874204	0.00160375	normal
OG0007581	1687	1044	1507.4	1196.4	372.6	321.2	Cellular Component: intracellular (GO:0005622);; Cellular Component: integral component of membrane (GO:0016021);; Biological Process: Golgi vesicle transport (GO:0048193);;	--	PREDICTED: uncharacterized protein LOC105330860 [Crassostrea gigas]	-0.23026	0.523844	normal	-0.254706	0.733688	normal	-1.55005	1.62147e-05	down	-1.60928	1.06555e-06	down	-1.86022	2.26591e-08	down	-1.29911	0.000364881	down
OG0007968	6369	3915	2560.2	2540.2	3705.2	4334.4	Cellular Component: intracellular (GO:0005622);; Biological Process: transport (GO:0006810);; Molecular Function: metal ion binding (GO:0046872);;	--	PREDICTED: protein retinal degeneration B isoform X2 [Crassostrea gigas]	0.0912013	0.830055	normal	0.165521	0.5347	normal	1.03451	0.00594054	up	1.11356	1.83627e-05	up	1.20223	0.000950679	up	0.945841	0.000225527	normal
OG0008444	660	708	93	97	306	287.8	Cellular Component: endoplasmic reticulum membrane (GO:0005789);; Biological Process: transport (GO:0006810);; Cellular Component: integral component of membrane (GO:0016021);;	K20351|3.46237e-155|crg:105343118|K20351 p24 family protein gamma-5 | (RefSeq) transmembrane emp24 domain-containing protein 6-like	PREDICTED: transmembrane emp24 domain-containing protein 6 [Crassostrea gigas]	0.141839	0.830425	normal	-0.144732	0.795391	normal	1.41723	2.70699e-06	up	1.10562	2.19909e-05	up	1.2701	1.67947e-05	up	1.25275	1.72178e-06	up
OG0008500	2286	2286	667.2	779.2	1635.8	1899.2	Molecular Function: voltage-gated potassium channel activity (GO:0005249);; Cellular Component: voltage-gated potassium channel complex (GO:0008076);; Biological Process: regulation of ion transmembrane transport (GO:0034765);; Biological Process: protein homooligomerization (GO:0051260);; Biological Process: potassium ion transmembrane transport (GO:0071805);;	--	PREDICTED: potassium voltage-gated channel protein Shaw [Crassostrea gigas]	0.27785	0.376853	normal	0.138456	0.708103	normal	1.08444	7.28568e-06	up	0.922833	0.00979321	normal	1.23016	2.13686e-05	up	0.777115	0.00456431	normal
OG0008539	1560	1461	2976	1507.6	1562.4	1256.2	Biological Process: carbohydrate transport (GO:0008643);; Cellular Component: integral component of membrane (GO:0016021);; Molecular Function: substrate-specific transmembrane transporter activity (GO:0022891);; Biological Process: transmembrane transport (GO:0055085);;	K07299|0|crg:105320187|K07299 MFS transporter, SP family, solute carrier family 2 (facilitated glucose transporter), member 1 | (RefSeq) solute carrier family 2, facilitated glucose transporter member 1-like	PREDICTED: solute carrier family 2, facilitated glucose transporter member 1 isoform X1 [Crassostrea gigas]	-0.825638	8.06259e-05	normal	-0.349016	0.216862	normal	-1.06221	0.00111675	down	-0.53097	0.141718	normal	-1.42598	8.8694e-06	down	-0.167203	0.780645	normal
OG0009252	3918	3918	1841.8	580.4	558.4	1189.2	Molecular Function: ATP binding (GO:0005524);; Biological Process: cation transport (GO:0006812);; Cellular Component: integral component of membrane (GO:0016021);; Molecular Function: ATPase activity (GO:0016887);; Molecular Function: metal ion binding (GO:0046872);;	K14951|0|crg:105318036|K14951 cation-transporting ATPase 13A3/4/5 [EC:3.6.3.-] | (RefSeq) probable cation-transporting ATPase 13A3	PREDICTED: probable cation-transporting ATPase 13A3 isoform X2 [Crassostrea gigas]	-1.00755	0.0128964	normal	0.783207	0.107138	normal	-1.92169	1.32706e-06	down	0.677461	0.401663	normal	-0.881127	0.00315705	normal	-0.363098	0.325747	normal
OG0009391	1650	1701	260.8	63.6	9.2	118	Cellular Component: integral component of membrane (GO:0016021);; Biological Process: transmembrane transport (GO:0055085);;	K12301|0|crg:105336115|K12301 MFS transporter, ACS family, solute carrier family 17 (sodium-dependent inorganic phosphate cotransporter), member 5 | (RefSeq) Sialin; sialin-like	PREDICTED: sialin [Crassostrea gigas]	-0.701893	0.141212	normal	0.668552	0.177182	normal	-5.22048	0.00961841	down	0.529941	1	normal	-1.33663	0.644115	normal	-3.35391	0.140741	normal
OG0009459	1308	1299	473.2	364.8	1325.6	657.2	Biological Process: transport (GO:0006810);; Cellular Component: integral component of membrane (GO:0016021);;	--	PREDICTED: retinal-binding protein isoform X1 [Crassostrea gigas]	-0.173202	0.803954	normal	-0.929116	0.00681364	normal	1.30094	0.000539951	up	0.46285	0.0389049	normal	0.227282	0.716625	normal	1.53651	1.00231e-10	up
OG0009546	1506	1029	161.4	128.6	311.4	264.2	Cellular Component: integral component of peroxisomal membrane (GO:0005779);; Biological Process: protein targeting to peroxisome (GO:0006625);; Molecular Function: protein C-terminus binding (GO:0008022);; Molecular Function: zinc ion binding (GO:0008270);;	K13345|0|crg:105331029|K13345 peroxin-12 | (RefSeq) peroxisome assembly protein 12-like	PREDICTED: peroxisome assembly protein 12 [Crassostrea gigas]	-0.213218	0.552543	normal	-0.27914	0.368148	normal	1.2965	4.93651e-05	up	1.23911	0.123062	normal	1.00457	0.0452668	normal	1.53104	0.0126448	normal
OG0009722	3198	2814	1164.2	908.4	575.8	631.4	Cellular Component: integral component of plasma membrane (GO:0005887);; Molecular Function: potassium:chloride symporter activity (GO:0015379);; Biological Process: cellular hypotonic salinity response (GO:0071477);; Biological Process: chloride transmembrane transport (GO:1902476);;	K14427|0|crg:105341531|K14427 solute carrier family 12 (potassium/chloride transporter), member 4/5/6 | (RefSeq) solute carrier family 12 member 4-like	solute carrier family 12 member 6-like isoform X3 [Crassostrea virginica]	-0.236192	0.49934	normal	0.0785653	0.893896	normal	-1.03554	0.00158113	down	-0.697043	0.232047	normal	-0.952908	0.0329477	normal	-0.77968	0.0182989	normal
OG0009732	1884	7893	239	310	2702.4	2288.4	Cellular Component: integral component of membrane (GO:0016021);; Biological Process: transmembrane transport (GO:0055085);;	K13754|0|crg:105339127|K13754 solute carrier family 24 (sodium/potassium/calcium exchanger), member 6 | (RefSeq) sodium/potassium/calcium exchanger 6, mitochondrial-like	mitochondrial sodium/calcium exchanger protein-like [Crassostrea virginica]	0.389306	0.318029	normal	-0.288405	0.350348	normal	1.22684	0.00013195	up	0.463752	0.12447	normal	0.92552	0.00420636	normal	0.765071	0.0122794	normal
OG0010249	441	444	2843.8	3124	1583.6	1889.4	Cellular Component: membrane (GO:0016020);; Biological Process: vesicle-mediated transport (GO:0016192);;	K13443|1.15386e-70|crg:105340690|K13443 Niemann-Pick C2 protein | (RefSeq) epididymal secretory protein E1-like	PREDICTED: epididymal secretory protein E1-like [Crassostrea gigas]	0.225442	0.116968	normal	0.160656	0.723473	normal	-1.0566	0.000700877	down	-1.11264	3.86387e-06	down	-0.885605	0.00278496	normal	-1.28363	3.82996e-07	down
OG0010762	2823	2757	2218.2	3345.8	6274	6486.2	Molecular Function: calcium:sodium antiporter activity (GO:0005432);; Biological Process: calcium ion transport (GO:0006816);; Biological Process: cell communication (GO:0007154);; Cellular Component: integral component of membrane (GO:0016021);; Biological Process: sodium ion transmembrane transport (GO:0035725);;	--	PREDICTED: sodium/calcium exchanger 2 isoform X2 [Crassostrea gigas]	0.628868	0.00548088	normal	-0.0320353	0.965868	normal	1.31901	8.12814e-06	up	0.604517	0.0565964	normal	1.28786	9.06288e-06	up	0.635672	0.0457547	normal
OG0010954	2742	1401	498	345.4	3	3	Cellular Component: integral component of membrane (GO:0016021);; Biological Process: transmembrane transport (GO:0055085);;	--	uncharacterized protein LOC111129760 [Crassostrea virginica]	-0.403687	0.0856864	normal	-0.103203	0.895483	normal	-6.55665	0.00141401	down	-6.22826	0.0221721	normal	-6.65985	0.012477	normal	-6.12506	0.00262419	down
OG0011043	4537	1824	868.6	988.2	1572.8	1578.6	Cellular Component: integral component of membrane (GO:0016021);; Biological Process: transmembrane transport (GO:0055085);;	K13750|0|crg:105342947|K13750 solute carrier family 24 (sodium/potassium/calcium exchanger), member 2 | (RefSeq) sodium/potassium/calcium exchanger 2-like	PREDICTED: sodium/potassium/calcium exchanger 2 [Crassostrea gigas]	0.254247	0.472041	normal	-0.0564406	0.904558	normal	1.95802	6.22883e-14	up	1.62201	4.44956e-11	up	1.90376	5.86678e-11	up	1.67627	2.04662e-14	up
OG0012112	945	933	163.8	43.6	5.8	115.6	Molecular Function: scavenger receptor activity (GO:0005044);; Biological Process: receptor-mediated endocytosis (GO:0006898);; Cellular Component: membrane (GO:0016020);;	--	PREDICTED: deleted in malignant brain tumors 1 protein [Crassostrea gigas]	-0.946906	0.0318115	normal	4.25913	0.778539	normal	-4.9883	0.000311492	down	1.10282	0.856992	normal	-0.729174	0.6397	normal	-3.15631	0.0173837	normal
OG0012410	2661	4287	988.6	601.4	551.4	685.6	Biological Process: actomyosin contractile ring assembly (GO:0000915);; Molecular Function: microtubule motor activity (GO:0003777);; Molecular Function: ATP binding (GO:0005524);; Cellular Component: microtubule (GO:0005874);; Molecular Function: microtubule binding (GO:0008017);; Biological Process: plus-end-directed vesicle transport along microtubule (GO:0072383);;	K17387|0|crg:105342492|K17387 kinesin family member 23 | (RefSeq) kinesin-like protein KIF23	PREDICTED: kinesin-like protein KIF23 isoform X2 [Crassostrea gigas]	-0.344632	0.587559	normal	0.235534	0.624514	normal	-1.73672	0.000106018	down	-0.882721	0.91117	normal	-1.47268	0.000165504	down	-1.14676	0.530482	normal
OG0013362	13191	11028	2594.6	3554.8	7019.2	9529.8	Molecular Function: scavenger receptor activity (GO:0005044);; Biological Process: receptor-mediated endocytosis (GO:0006898);; Cellular Component: integral component of membrane (GO:0016021);;	--	PREDICTED: uncharacterized protein LOC105319136 isoform X2 [Crassostrea gigas]	0.409784	0.370065	normal	0.365885	0.088404	normal	1.46818	5.05884e-10	up	1.33698	7.43721e-07	up	1.85779	0	up	0.947366	0.00866585	normal
OG0013477	3885	2064	691.2	663.2	1022.6	974.8	Molecular Function: nucleic acid binding (GO:0003676);; Molecular Function: exonuclease activity (GO:0004527);; Molecular Function: zinc ion binding (GO:0008270);; Cellular Component: integral component of membrane (GO:0016021);; Biological Process: transmembrane transport (GO:0055085);; Biological Process: nucleic acid phosphodiester bond hydrolysis (GO:0090305);;	K18417|0|crg:105340363|K18417 ERI1 exoribonuclease 2 [EC:3.1.-.-] | (RefSeq) uncharacterized LOC105340363	PREDICTED: uncharacterized protein LOC105340363 [Crassostrea gigas]	0.0427899	0.924531	normal	-0.132448	0.72044	normal	1.27738	0.000105529	up	1.09795	5.68687e-05	up	1.14066	0.00025021	up	1.23467	1.2002e-05	up
OG0013801	1374	2857	191.4	201	742	531.8	Cellular Component: cytoplasm (GO:0005737);; Biological Process: proteolysis (GO:0006508);; Biological Process: autophagy (GO:0006914);; Molecular Function: cysteine-type peptidase activity (GO:0008234);; Biological Process: protein transport (GO:0015031);;	K19753|0|crg:105336673|K19753 protein TilB | (RefSeq) protein tilB homolog	PREDICTED: protein tilB homolog [Crassostrea gigas]	0.145664	0.734483	normal	-0.439019	0.499678	normal	1.0625	0.000699773	up	0.310038	0.424329	normal	0.464932	0.077426	normal	0.907606	0.0145704	normal
OG0015126	1692	1692	169.6	163.6	480.4	452.6	Cellular Component: Golgi membrane (GO:0000139);; Molecular Function: ubiquitin-protein transferase activity (GO:0004842);; Biological Process: protein monoubiquitination (GO:0006513);; Cellular Component: COPII-coated ER to Golgi transport vesicle (GO:0030134);; Cellular Component: Cul3-RING ubiquitin ligase complex (GO:0031463);; Biological Process: COPII vesicle coating (GO:0048208);;	K10450|0|crg:105325561|K10450 kelch-like protein 12 | (RefSeq) kelch-like protein 12	PREDICTED: kelch-like protein 12 [Crassostrea gigas]	0.0393773	0.953539	normal	-0.157217	0.410942	normal	1.30278	0.00520592	up	1.10212	0.00139905	up	1.14318	0.0222683	normal	1.26173	2.58788e-05	up
OG0015999	1653	1257	2296.6	1704	942.2	928.8	Molecular Function: cation transmembrane transporter activity (GO:0008324);; Cellular Component: integral component of membrane (GO:0016021);; Biological Process: cation transmembrane transport (GO:0098655);;	K14689|0|crg:105329540|K14689 solute carrier family 30 (zinc transporter), member 2 | (RefSeq) zinc transporter 2-like	PREDICTED: zinc transporter 2 [Crassostrea gigas]	-0.297202	0.344952	normal	-0.100791	0.887193	normal	-1.08755	6.85787e-05	down	-0.867413	0.0786883	normal	-1.19288	7.93537e-05	down	-0.762085	0.0739245	normal
OG0016176	468	333	151.6	137	59.6	54.4	Molecular Function: heme transporter activity (GO:0015232);; Biological Process: heme transport (GO:0015886);; Cellular Component: integral component of membrane (GO:0016021);;	K15380|3.41978e-55|lgi:LOTGIDRAFT_235195|K15380 solute carrier family 48 (heme transporter), member 1 | (RefSeq) hypothetical protein	heme transporter hrg1-A-like isoform X2 [Crassostrea virginica]	-0.0403175	0.949238	normal	-0.138092	0.910768	normal	-1.11272	0.00515315	down	-1.21305	0.00356064	down	-1.26145	0.00482024	down	-1.06432	0.00190953	down
OG0016192	2382	1248	1221.2	853.2	294	331.2	Molecular Function: protein tyrosine phosphatase activity (GO:0004725);; Molecular Function: scavenger receptor activity (GO:0005044);; Molecular Function: calcium ion binding (GO:0005509);; Biological Process: receptor-mediated endocytosis (GO:0006898);; Cellular Component: membrane (GO:0016020);; Biological Process: peptidyl-tyrosine dephosphorylation (GO:0035335);;	--	PREDICTED: cell death abnormality protein 1-like [Crassostrea gigas]	-0.391185	0.108668	normal	0.121881	0.910594	normal	-1.35381	1.49526e-05	down	-0.784625	0.0580877	normal	-1.20638	0.0118523	normal	-0.932061	8.36049e-05	normal
OG0017002	2271	918	1253.2	1200.2	203.2	181.6	Cellular Component: exocyst (GO:0000145);; Molecular Function: SNARE binding (GO:0000149);; Biological Process: exocytosis (GO:0006887);; Biological Process: exocyst localization (GO:0051601);;	K06110|0|crg:105347944|K06110 exocyst complex component 3 | (RefSeq) exocyst complex component 3-like	exocyst complex component 3-like [Crassostrea virginica]	0.0369208	0.894985	normal	-0.110189	0.949451	normal	-1.48201	1.71093e-07	down	-1.79245	5.94276e-06	down	-1.75601	2.43798e-05	down	-1.51846	4.26464e-09	down
OG0017090	1194	1320	259.2	244.8	7.2	98.6	Molecular Function: catalytic activity (GO:0003824);; Molecular Function: extracellular ligand-gated ion channel activity (GO:0005230);; Cellular Component: plasma membrane (GO:0005886);; Cellular Component: integral component of membrane (GO:0016021);; Biological Process: ion transmembrane transport (GO:0034220);;	--	PREDICTED: hercynylcysteine sulfoxide lyase [Crassostrea gigas]	0.0484416	0.951414	normal	3.89922	0.850342	normal	-5.60678	0.0064739	down	-1.76305	0.0686683	normal	-1.70756	0.0975685	normal	-5.66227	0.00349776	down
OG0017186	417	417	57	46.2	159.2	124.2	Cellular Component: integral component of membrane (GO:0016021);; Biological Process: vesicle-mediated transport (GO:0016192);;	--	PREDICTED: vesicle transport protein GOT1B [Crassostrea gigas]	-0.157329	0.800249	normal	-0.363052	0.432445	normal	1.29358	5.14276e-05	up	1.08821	0.000594694	up	0.877258	0.0115708	normal	1.50453	9.41107e-08	up
OG0017221	576	1511	973.8	784.6	570	559.2	Cellular Component: integral component of membrane (GO:0016021);; Biological Process: vesicle-mediated transport (GO:0016192);;	--	PREDICTED: uncharacterized protein LOC105346577 isoform X1 [Crassostrea gigas]	-0.199617	0.648058	normal	-0.0661579	0.960691	normal	-2.28632	2.84252e-13	down	-2.13183	0	down	-2.35929	1.79079e-13	down	-2.05886	0	down
OG0017236	1650	1602	1143.4	845	524.8	598	Cellular Component: integral component of membrane (GO:0016021);; Molecular Function: transmembrane transporter activity (GO:0022857);; Biological Process: transmembrane transport (GO:0055085);;	K08202|0|crg:105341790|K08202 MFS transporter, OCT family, solute carrier family 22 (organic cation transporter), member 4/5 | (RefSeq) organic cation transporter protein-like	PREDICTED: organic cation transporter protein isoform X2 [Crassostrea gigas]	-0.32209	0.320338	normal	0.099808	0.919485	normal	-1.31751	0.00377506	down	-0.845167	0.00295622	normal	-1.19569	0.00224242	down	-0.966987	0.00438403	normal
OG0017575	696	654	101.4	19	382.2	481.4	Molecular Function: extracellular ligand-gated ion channel activity (GO:0005230);; Cellular Component: integral component of membrane (GO:0016021);; Biological Process: ion transmembrane transport (GO:0034220);;	--	PREDICTED: neuronal acetylcholine receptor subunit alpha-10 isoform X2 [Crassostrea gigas]	-0.954506	0.0289298	normal	0.25393	0.755163	normal	1.7797	0.000474744	up	4.43541	0.123129	normal	2.09783	3.09999e-05	up	4.11728	0.162225	normal
OG0017613	1587	612	760.8	544.2	718.8	739	Molecular Function: protein tyrosine phosphatase activity (GO:0004725);; Molecular Function: scavenger receptor activity (GO:0005044);; Molecular Function: calcium ion binding (GO:0005509);; Biological Process: receptor-mediated endocytosis (GO:0006898);; Cellular Component: membrane (GO:0016020);; Biological Process: peptidyl-tyrosine dephosphorylation (GO:0035335);;	--	PREDICTED: uncharacterized protein LOC105319839 [Crassostrea gigas]	-0.369955	0.0581968	normal	-0.0605664	0.953983	normal	1.10005	0.000553041	up	1.42258	8.35715e-08	up	1.03346	0.00278312	up	1.48916	1.95891e-09	up
OG0018208	1831	2573	961.2	973.4	633.2	570.4	Cellular Component: integral component of membrane (GO:0016021);; Molecular Function: transmembrane transporter activity (GO:0022857);; Biological Process: transmembrane transport (GO:0055085);;	K08202|0|crg:105329197|K08202 MFS transporter, OCT family, solute carrier family 22 (organic cation transporter), member 4/5 | (RefSeq) organic cation transporter protein-like	Solute carrier family 22 member 4 [Crassostrea gigas]	0.0995392	0.899476	normal	-0.160756	0.868873	normal	-1.30991	3.42983e-05	down	-1.60612	0.000251287	down	-1.4879	1.41048e-05	down	-1.42813	0.000538444	down
OG0018615	1590	636	1689	1223.4	154	77.8	Cellular Component: endoplasmic reticulum membrane (GO:0005789);; Biological Process: transport (GO:0006810);; Cellular Component: integral component of membrane (GO:0016021);;	K20346|2.34726e-156|crg:105340822|K20346 p24 family protein alpha | (RefSeq) transmembrane emp24 domain-containing protein 9-like	PREDICTED: transmembrane emp24 domain-containing protein eca isoform X1 [Crassostrea gigas]	-0.356446	0.00480287	normal	-0.196118	0.843258	normal	-2.27604	1.53729e-11	down	-2.96152	4.33847e-08	down	-3.33152	1.49338e-09	down	-1.90604	6.78836e-10	down
OG0018741	1896	1533	633.6	540.6	247	205.4	Cellular Component: gap junction (GO:0005921);; Cellular Component: integral component of membrane (GO:0016021);; Biological Process: transmembrane transport (GO:0055085);;	--	monocarboxylate transporter 12-like [Crassostrea virginica]	-0.124288	0.809707	normal	-0.257029	0.727886	normal	-1.26278	0.00129896	down	-1.42109	0.00366756	down	-1.56171	0.00397948	down	-1.12215	0.00081665	down
OG0019382	4017	3654	1181.2	814.2	2695.4	1325.4	Molecular Function: ATP binding (GO:0005524);; Cellular Component: integral component of membrane (GO:0016021);; Molecular Function: ATPase activity, coupled to transmembrane movement of substances (GO:0042626);; Biological Process: transmembrane transport (GO:0055085);;	--	P-glycoprotein [Crassostrea ariakensis]	-0.354943	0.341897	normal	-0.914705	0.00874705	normal	1.13	2.46683e-05	up	0.461943	0.257633	normal	0.0448268	0.953594	normal	1.54711	1.91231e-10	up
OG0019813	2119	1671	4634.2	7273.6	0	0	Molecular Function: scavenger receptor activity (GO:0005044);; Molecular Function: calcium ion binding (GO:0005509);; Biological Process: receptor-mediated endocytosis (GO:0006898);; Cellular Component: membrane (GO:0016020);; Cellular Component: extracellular region part (GO:0044421);;	--	PREDICTED: uncharacterized protein LOC105338278 [Crassostrea gigas]	0.61145	0.0568813	normal	0	0.576528	normal	-13.5049	6.3648e-09	down	-14.2011	4.118e-09	down	-13.5049	3.95946e-08	down	-14.2011	4.02525e-10	down
OG0020220	966	579	429.4	415.4	74	83.8	Biological Process: transport (GO:0006810);;	--	PREDICTED: uncharacterized protein LOC105326906 [Crassostrea gigas]	0.0514509	0.952052	normal	0.0107557	0.994001	normal	-2.08641	0.000193598	down	-2.04749	0.000730398	down	-1.98054	0.00183728	down	-2.15336	1.19521e-05	down
OG0004620	1179	900	160.6	220.4	15.6	9.8	Molecular Function: extracellular ligand-gated ion channel activity (GO:0005230);; Cellular Component: integral component of membrane (GO:0016021);; Biological Process: ion transmembrane transport (GO:0034220);;	--	PREDICTED: acetylcholine receptor subunit alpha-1-B [Crassostrea gigas]	0.0578678	0.920445	normal	-0.537793	0.788445	normal	-3.15566	0.0746946	normal	-4.28605	0.000123958	down	-3.69345	0.000329845	down	-3.74826	0.0354717	normal
OG0013380	336	294	704.6	665	373	189.4	Cellular Component: mitochondrial inner membrane (GO:0005743);; Molecular Function: NADH dehydrogenase (ubiquinone) activity (GO:0008137);; Biological Process: ATP synthesis coupled electron transport (GO:0042773);;	K03951|1.88466e-63|crg:105345448|K03951 NADH dehydrogenase (ubiquinone) 1 alpha subcomplex subunit 7 | (RefSeq) NADH dehydrogenase [ubiquinone] 1 alpha subcomplex subunit 7-like	PREDICTED: NADH dehydrogenase [ubiquinone] 1 alpha subcomplex subunit 7-like [Crassostrea gigas]	0.0211115	0.951317	normal	-0.937715	0.0024087	normal	-0.925688	0.000355633	normal	-2.01165	0	down	-1.99462	1.50487e-13	down	-0.942719	4.62998e-05	normal
OG0005914	3509	1941	635.6	602.4	990.2	1275.2	Molecular Function: calcium-dependent cysteine-type endopeptidase activity (GO:0004198);; Cellular Component: intracellular (GO:0005622);; Biological Process: proteolysis (GO:0006508);;	K08574|0|crg:105343565|K08574 calpain-5 [EC:3.4.22.-] | (RefSeq) Calpain-5; calpain-5-like	PREDICTED: calpain-5, partial [Crassostrea gigas]	0.0242622	0.959536	normal	0.304491	0.0859992	normal	1.29092	2.58893e-05	up	1.5885	4.45894e-09	up	1.60908	2.92002e-08	up	1.27034	9.35241e-06	up
OG0015169	3858	3759	67.6	4.8	392.8	567.8	Molecular Function: RNA binding (GO:0003723);; Molecular Function: hydrolase activity, hydrolyzing O-glycosyl compounds (GO:0004553);; Biological Process: carbohydrate metabolic process (GO:0005975);; Molecular Function: oxidoreductase activity, acting on CH-OH group of donors (GO:0016614);; Molecular Function: metal ion binding (GO:0046872);; Molecular Function: flavin adenine dinucleotide bindi…	K00106|0|crg:105320513|K00106 xanthine dehydrogenase/oxidase [EC:1.17.1.4 1.17.3.2] | (RefSeq) xanthine dehydrogenase/oxidase-like	PREDICTED: xanthine dehydrogenase/oxidase-like, partial [Crassostrea gigas]	-3.48987	0.236706	normal	0.391037	0.559749	normal	2.33026	0.332806	normal	6.34002	0.0040398	up	2.85014	0.208874	normal	5.82014	0.0103103	normal
OG0016605	738	696	108.2	104	216.6	252.8	Biological Process: double-strand break repair via homologous recombination (GO:0000724);; Molecular Function: zinc ion binding (GO:0008270);; Molecular Function: ligase activity (GO:0016874);; Molecular Function: SUMO transferase activity (GO:0019789);; Cellular Component: Smc5-Smc6 complex (GO:0030915);;	--	PREDICTED: E3 SUMO-protein ligase NSE2 [Crassostrea gigas]	0.0328628	0.9632	normal	0.120468	0.878255	normal	0.903636	0.00878153	normal	1.00319	0.00117849	up	1.03171	0.00494149	up	0.875121	0.00160419	normal
OG0005696	4473	3693	1109.4	766	1699.6	1682.8	Molecular Function: voltage-gated ion channel activity (GO:0005244);; Molecular Function: calcium channel activity (GO:0005262);; Cellular Component: integral component of membrane (GO:0016021);; Biological Process: regulation of ion transmembrane transport (GO:0034765);;	--	PREDICTED: voltage-dependent R-type calcium channel subunit alpha-1E [Crassostrea gigas]	-0.403332	0.114002	normal	-0.0945716	0.902057	normal	0.69113	0.00618487	normal	1.02049	0.000667431	up	0.583979	0.228628	normal	1.12764	6.00616e-08	up
OG0017214	291	282	323	299.2	264.2	165.8	Cellular Component: mitochondrial respiratory chain complex I (GO:0005747);;	K03944|1.188e-50|crg:105331845|K03944 NADH dehydrogenase (ubiquinone) flavoprotein 3 | (RefSeq) NADH dehydrogenase [ubiquinone] flavoprotein 3, mitochondrial-like	PREDICTED: NADH dehydrogenase [ubiquinone] flavoprotein 3, mitochondrial [Crassostrea gigas]	0.0161339	0.980858	normal	-0.513106	0.470742	normal	-0.453114	0.00684317	normal	-1.23676	0.00033531	down	-1.22763	0.000381619	down	-0.46224	0.00649931	normal
OG0013013	3029	2436	523	312.4	725	1047.6	Molecular Function: lipid transporter activity (GO:0005319);; Biological Process: lipid transport (GO:0006869);; Biological Process: response to stress (GO:0006950);;	K14463|0|crg:105323230|K14463 microsomal triglyceride transfer protein large subunit | (RefSeq) microsomal triglyceride transfer protein large subunit-like	PREDICTED: microsomal triglyceride transfer protein large subunit-like [Crassostrea gigas]	-0.563332	0.0397973	normal	0.41371	0.382999	normal	0.577387	0.0573551	normal	1.69228	0.000427268	up	1.05431	0.00974738	up	1.21536	0.0021598	up
OG0006282	1566	1527	879.6	928.8	581.2	580.2	Molecular Function: aspartic-type endopeptidase activity (GO:0004190);; Biological Process: proteolysis (GO:0006508);; Cellular Component: integral component of membrane (GO:0016021);; Biological Process: protein catabolic process (GO:0030163);;	K04521|0|crg:105319223|K04521 beta-site APP-cleaving enzyme 1 (memapsin 2) [EC:3.4.23.46] | (RefSeq) beta-secretase 1-like	PREDICTED: beta-secretase 1 [Crassostrea gigas]	0.173224	0.159677	normal	-0.0546783	0.951351	normal	-0.785438	0.128773	normal	-1.00936	0.00548091	down	-0.83554	0.0581689	normal	-0.959261	0.013746	normal
OG0019052	3342	4373	350.6	340.4	1457.6	1617.2	Molecular Function: nucleic acid binding (GO:0003676);; Molecular Function: ATP binding (GO:0005524);; Cellular Component: intracellular (GO:0005622);; Biological Process: DNA replication (GO:0006260);; Biological Process: DNA repair (GO:0006281);; Biological Process: DNA recombination (GO:0006310);; Biological Process: DNA duplex unwinding (GO:0032508);; Molecular Function: ATP-dependent 3'-5' D…	K10900|0|crg:105342911|K10900 werner syndrome ATP-dependent helicase [EC:3.6.4.12] | (RefSeq) Werner syndrome ATP-dependent helicase homolog	PREDICTED: Werner syndrome ATP-dependent helicase homolog isoform X2 [Crassostrea gigas]	0.0562918	0.924935	normal	0.0616151	0.937034	normal	1.62068	0.00133898	up	1.60679	8.62011e-07	up	1.66606	0.00131136	up	1.56141	2.21265e-07	up
OG0014807	345	429	84	33.8	411.8	439.2	Cellular Component: Golgi membrane (GO:0000139);; Cellular Component: caveola (GO:0005901);; Cellular Component: integral component of membrane (GO:0016021);; Biological Process: caveola assembly (GO:0070836);;	--	Caveolin-1 [Crassostrea gigas]	-0.871416	0.0245002	normal	0.0592419	0.960824	normal	1.78178	6.01399e-09	up	3.05091	0	up	1.84811	3.20304e-13	up	2.98458	0	up
OG0009801	1104	711	1.6	4.2	120.4	120.6	Molecular Function: calcium ion binding (GO:0005509);; Cellular Component: extracellular region (GO:0005576);; Biological Process: cell-matrix adhesion (GO:0007160);;	--	PREDICTED: uncharacterized protein LOC105326484 [Crassostrea gigas]	1.49331	0.799538	normal	-0.0533217	0.978651	normal	6.6227	0.0524764	normal	4.99706	0.00184044	up	6.49037	0.00286775	up	5.1294	0.0397017	normal
OG0008326	1419	1341	31.8	13.2	186	250.8	Molecular Function: catalytic activity (GO:0003824);; Biological Process: metabolic process (GO:0008152);;	K08743|0|crg:105337285|K08743 ectonucleotide pyrophosphatase/phosphodiesterase family member 6 [EC:3.1.4.-] | (RefSeq) ectonucleotide pyrophosphatase/phosphodiesterase family member 6-like	PREDICTED: ectonucleotide pyrophosphatase/phosphodiesterase family member 6 [Crassostrea gigas]	-1.10988	0.543183	normal	0.299278	0.752505	normal	2.40553	0.395649	normal	3.93513	0.00266638	up	2.82526	0.307185	normal	3.51541	0.00426378	up
OG0010053	1269	1218	519.8	431.8	1578	1670.8	Molecular Function: structural constituent of ribosome (GO:0003735);; Biological Process: translation (GO:0006412);; Cellular Component: large ribosomal subunit (GO:0015934);;	K06775|3.93879e-180|crg:105339465|K06775 neuronal growth regulator 1 | (RefSeq) limbic system-associated membrane protein-like	PREDICTED: limbic system-associated membrane protein-like isoform X1 [Crassostrea gigas]	-0.169176	0.510269	normal	0.0428208	0.984742	normal	1.33825	0.0959731	normal	1.62248	0.0079402	up	1.44661	0.0244825	normal	1.51412	0.0419623	normal
OG0017509	1362	1503	0	0	160.8	165.8	Biological Process: instar larval or pupal development (GO:0002165);; Molecular Function: metalloendopeptidase activity (GO:0004222);; Biological Process: proteolysis (GO:0006508);; Biological Process: open tracheal system development (GO:0007424);; Molecular Function: zinc ion binding (GO:0008270);; Biological Process: anatomical structure morphogenesis (GO:0009653);; Biological Process: tissue …	K07763|0|crg:105319539|K07763 matrix metalloproteinase-14 (membrane-inserted) [EC:3.4.24.80] | (RefSeq) matrix metalloproteinase-19-like	PREDICTED: matrix metalloproteinase-19 [Crassostrea gigas]	0	0.145839	normal	-0.00975228	0.995979	normal	8.42328	0.0239827	normal	8.37513	0.00512049	up	8.37513	0.0073671	up	8.42328	0.0165779	normal
OG0016062	2299	1026	12533	10974.6	11878.8	15815.6	Molecular Function: cysteine-type endopeptidase activity (GO:0004197);; Biological Process: proteolysis (GO:0006508);; Cellular Component: integral component of membrane (GO:0016021);; Biological Process: regulation of catalytic activity (GO:0050790);;	K01363|0|crg:105328916|K01363 cathepsin B [EC:3.4.22.1] | (RefSeq) cathepsin B-like	cathepsin B [Crassostrea ariakensis]	-0.100205	0.714664	normal	0.325046	0.389682	normal	0.867321	0.0085283	normal	1.32214	1.82865e-08	up	1.21751	0.000275602	up	0.971947	1.21428e-05	normal
OG0009861	744	684	1160.4	1300	607.8	656	Cellular Component: mitochondrial respiratory chain complex I (GO:0005747);; Biological Process: mitochondrial electron transport, NADH to ubiquinone (GO:0006120);; Molecular Function: NADH dehydrogenase (ubiquinone) activity (GO:0008137);; Cellular Component: plasma membrane respiratory chain complex I (GO:0045272);; Molecular Function: metal ion binding (GO:0046872);; Molecular Function: 2 iron…	K03943|3.66395e-161|crg:105322612|K03943 NADH dehydrogenase (ubiquinone) flavoprotein 2 [EC:1.6.5.3 1.6.99.3] | (RefSeq) NADH dehydrogenase [ubiquinone] flavoprotein 2, mitochondrial-like	PREDICTED: NADH dehydrogenase [ubiquinone] flavoprotein 2, mitochondrial-like [Crassostrea gigas]	0.261462	0.117174	normal	0.0415783	0.923484	normal	-1.00754	0.00224533	down	-1.23435	1.12822e-05	down	-0.965318	0.00735979	normal	-1.27657	1.07386e-06	down
OG0017061	3333	4454	1359.8	1526	7548	7716.2	Molecular Function: calcium-dependent cysteine-type endopeptidase activity (GO:0004198);; Molecular Function: protein kinase activity (GO:0004672);; Molecular Function: ATP binding (GO:0005524);; Cellular Component: intracellular (GO:0005622);; Biological Process: protein phosphorylation (GO:0006468);; Biological Process: proteolysis (GO:0006508);;	K08578|0|crg:105330366|K08578 calpain-9 [EC:3.4.22.-] | (RefSeq) calpain-9-like	Calpain-9 [Crassostrea gigas]	0.250165	0.241979	normal	-0.0453968	0.935214	normal	1.85062	2.07496e-09	up	1.5465	3.90038e-08	up	1.80879	1.58105e-09	up	1.58834	3.83769e-08	up
OG0011350	4522	2442	4200.4	3250.4	4318.2	5152.2	Biological Process: carbohydrate metabolic process (GO:0005975);; Molecular Function: glycogen phosphorylase activity (GO:0008184);; Molecular Function: pyridoxal phosphate binding (GO:0030170);;	K00688|0|crg:105332129|K00688 glycogen phosphorylase [EC:2.4.1.1] | (RefSeq) glycogen phosphorylase, muscle form-like	PREDICTED: glycogen phosphorylase, muscle form-like isoform X2 [Crassostrea gigas]	-0.228719	0.458309	normal	0.18821	0.309462	normal	0.742043	0.0332404	normal	1.18774	1.83404e-05	up	0.931958	0.00327538	normal	0.997826	0.000598262	normal
OG0009514	2112	2091	988.6	919.8	308.4	324	Molecular Function: myo-inositol:sodium symporter activity (GO:0005367);; Cellular Component: integral component of plasma membrane (GO:0005887);; Biological Process: inositol metabolic process (GO:0006020);; Biological Process: myo-inositol transport (GO:0015798);; Biological Process: transmembrane transport (GO:0055085);;	K14383|0|crg:105333119|K14383 solute carrier family 5 (sodium/myo-inositol cotransporter), member 3 | (RefSeq) sodium/myo-inositol cotransporter-like	PREDICTED: sodium/myo-inositol cotransporter [Crassostrea gigas]	-0.00742687	0.991825	normal	0.0102373	0.995233	normal	-1.89904	3.8093e-05	down	-1.86587	6.85448e-05	down	-1.88067	8.30589e-05	down	-1.88425	2.23225e-05	down
OG0017049	668	1333	19240.2	14931.6	14677.2	11836.4	Biological Process: ribosomal large subunit assembly (GO:0000027);; Molecular Function: structural constituent of ribosome (GO:0003735);; Biological Process: translation (GO:0006412);; Molecular Function: rRNA binding (GO:0019843);; Cellular Component: cytosolic large ribosomal subunit (GO:0022625);;	K02870|9.92288e-113|crg:105324073|K02870 large subunit ribosomal protein L12e | (RefSeq) 60S ribosomal protein L12-like	PREDICTED: 60S ribosomal protein L12 [Crassostrea gigas]	-0.253302	0.0845148	normal	-0.384487	0.00924067	normal	-1.59262	9.25741e-10	down	-1.71322	0	down	-1.97992	0	down	-1.32592	2.70263e-07	down
OG0004484	1897	1341	497.8	438.2	870	1081	Molecular Function: cysteine-type endopeptidase activity (GO:0004197);; Biological Process: proteolysis (GO:0006508);; Biological Process: regulation of apoptotic process (GO:0042981);;	K04398|0|crg:105318843|K04398 caspase 8 [EC:3.4.22.61] | (RefSeq) Caspase-8; caspase-3-like	PREDICTED: caspase-3 isoform X1 [Crassostrea gigas]	-0.0610429	0.944627	normal	0.207354	0.738695	normal	1.12533	9.04486e-06	up	1.44776	2.03272e-07	up	1.34933	2.78459e-06	up	1.22376	6.04101e-07	up
OG0011383	462	483	77.2	56.2	182	221	Molecular Function: structural constituent of ribosome (GO:0003735);; Biological Process: translation (GO:0006412);; Cellular Component: small ribosomal subunit (GO:0015935);;	K02950|7.8399e-72|crg:105318128|K02950 small subunit ribosomal protein S12 | (RefSeq) 40S ribosomal protein S12, mitochondrial-like	28S ribosomal protein S12, mitochondrial [Crassostrea gigas]	-0.259661	0.652012	normal	0.197232	0.715337	normal	0.999705	0.00106431	normal	1.55519	4.32075e-08	up	1.20829	9.1236e-05	up	1.3466	7.28429e-07	up
OG0013646	2304	1230	250	262.4	308.4	403	Molecular Function: DNA binding (GO:0003677);; Molecular Function: transcription corepressor activity (GO:0003714);; Biological Process: DNA repair (GO:0006281);; Biological Process: chromatin remodeling (GO:0006338);; Molecular Function: methyltransferase activity (GO:0008168);; Biological Process: methylation (GO:0032259);; Cellular Component: NuA4 histone acetyltransferase complex (GO:0035267)…	K11324|0|crg:105337944|K11324 DNA methyltransferase 1-associated protein 1 | (RefSeq) DNA methyltransferase 1-associated protein 1-like	PREDICTED: DNA methyltransferase 1-associated protein 1 [Crassostrea gigas]	0.158178	0.578652	normal	0.303684	0.179359	normal	0.999898	0.0184512	normal	1.15542	0.000267703	up	1.31772	0.00109888	up	0.837597	0.00783917	normal
OG0015331	969	1036	1456.4	1221.8	67.8	161.8	Molecular Function: NAD(P)+-protein-arginine ADP-ribosyltransferase activity (GO:0003956);; Biological Process: protein ADP-ribosylation (GO:0006471);;	--	PREDICTED: uncharacterized protein LOC105340770 [Crassostrea gigas]	-0.0738653	0.939463	normal	0.134026	0.876067	normal	-4.61991	0.00185541	down	-3.21941	0.002089	down	-3.37469	0.000566081	down	-4.46463	0.00799743	down
OG0009586	2774	1635	2757.8	2661.8	4045.4	4806	Cellular Component: cytoskeleton (GO:0005856);; Biological Process: cell-matrix adhesion (GO:0007160);; Molecular Function: zinc ion binding (GO:0008270);;	K05760|0|crg:105346995|K05760 paxillin | (RefSeq) Paxillin; paxillin-like	PREDICTED: paxillin isoform X3 [Crassostrea gigas]	0.0426881	0.743737	normal	0.178609	0.0513482	normal	1.11213	0.000219289	up	1.25339	7.61475e-08	up	1.2927	1.05622e-06	up	1.07283	4.59876e-05	up
OG0004971	2449	1194	624.4	387.2	599.2	614	Biological Process: metabolic process (GO:0008152);; Molecular Function: hydrolase activity (GO:0016787);;	--	PREDICTED: peptidase M20 domain-containing protein 2-like [Crassostrea gigas]	-0.513743	0.115137	normal	-0.0312694	0.969503	normal	0.741455	0.00361126	normal	1.31357	9.363e-05	up	0.714375	0.0141584	normal	1.34065	4.32564e-06	up
OG0011394	660	435	16290.6	14331	5921.2	4958	Molecular Function: structural constituent of ribosome (GO:0003735);; Cellular Component: ribosome (GO:0005840);; Biological Process: translation (GO:0006412);;	K02977|3.61758e-78|crg:105342397|K02977 small subunit ribosomal protein S27Ae | (RefSeq) ubiquitin-40S ribosomal protein S27a	ubiquitin-40S ribosomal protein S27a [Crassostrea gigas]	-0.0808488	0.541953	normal	-0.319555	0.218042	normal	-1.06247	1.2298e-05	down	-1.30818	1.45678e-08	down	-1.3937	1.55134e-08	down	-0.976949	1.61117e-05	normal
OG0016736	6081	3726	784.6	1113.2	17.4	14.2	Molecular Function: metalloendopeptidase activity (GO:0004222);; Molecular Function: calcium ion binding (GO:0005509);; Biological Process: proteolysis (GO:0006508);; Molecular Function: zinc ion binding (GO:0008270);; Cellular Component: membrane (GO:0016020);;	--	PREDICTED: uncharacterized protein LOC105320584 [Crassostrea gigas]	0.357714	0.566519	normal	-0.256283	0.133088	normal	-4.84641	0.0609519	normal	-5.67744	0.00047856	down	-5.10269	0.000428249	down	-5.42116	0.0623075	normal
OG0016102	1188	1188	245	164.8	385.4	485.4	Molecular Function: cysteine-type endopeptidase activity (GO:0004197);; Biological Process: proteolysis (GO:0006508);; Biological Process: apoptotic process (GO:0006915);;	K04398|0|crg:105332613|K04398 caspase 8 [EC:3.4.22.61] | (RefSeq) Caspase-8; caspase-3-like	PREDICTED: caspase-3 [Crassostrea gigas]	-0.374648	0.417021	normal	0.23877	0.381873	normal	0.464123	0.19001	normal	1.19021	0.00133048	up	0.714287	0.0559026	normal	0.940047	0.00679114	normal
OG0012589	2973	1893	2311.6	2032	2572.6	3572.2	Molecular Function: calcium-dependent cysteine-type endopeptidase activity (GO:0004198);; Cellular Component: intracellular (GO:0005622);; Biological Process: proteolysis (GO:0006508);; Biological Process: regulation of cytoskeleton organization (GO:0051493);;	K08574|0|crg:105348055|K08574 calpain-5 [EC:3.4.22.-] | (RefSeq) calpain-5-like	Calpain-5 [Crassostrea gigas]	-0.080874	0.812087	normal	0.3836	0.178735	normal	0.61881	0.0993473	normal	1.11407	0.000247295	up	1.02113	0.00357919	up	0.711751	0.0210851	normal
OG0015904	6768	3129	1450.4	1362.4	1123.8	1789	Molecular Function: oxidoreductase activity, acting on CH-OH group of donors (GO:0016614);; Molecular Function: metal ion binding (GO:0046872);; Molecular Function: flavin adenine dinucleotide binding (GO:0050660);; Biological Process: oxidation-reduction process (GO:0055114);;	K00106|0|crg:105320492|K00106 xanthine dehydrogenase/oxidase [EC:1.17.1.4 1.17.3.2] | (RefSeq) xanthine dehydrogenase/oxidase-like	PREDICTED: xanthine dehydrogenase/oxidase [Crassostrea gigas]	0.0138645	0.981769	normal	0.499822	0.385594	normal	0.518681	0.692613	normal	1.15902	0.000748917	up	1.16626	0.00698662	up	0.511439	0.410335	normal
OG0009278	996	3334	1095	743	585.4	682	Biological Process: cellular amino acid metabolic process (GO:0006520);; Molecular Function: isomerase activity (GO:0016853);; Molecular Function: pyridoxal phosphate binding (GO:0030170);;	K12235|0|crg:105327847|K12235 serine racemase [EC:5.1.1.18] | (RefSeq) serine racemase-like	PREDICTED: serine racemase [Crassostrea gigas]	-0.3796	0.410887	normal	0.146879	0.850453	normal	-2.55469	0	down	-1.90516	1.96251e-13	down	-2.36992	0	down	-2.08993	0	down
OG0010427	2385	1677	780.2	528.2	1396.8	1566.6	Molecular Function: inorganic phosphate transmembrane transporter activity (GO:0005315);; Molecular Function: sodium:phosphate symporter activity (GO:0005436);; Cellular Component: cytoplasm (GO:0005737);; Cellular Component: plasma membrane (GO:0005886);; Molecular Function: sodium-dependent phosphate transmembrane transporter activity (GO:0015321);; Cellular Component: integral component of mem…	K14683|0|crg:105341344|K14683 solute carrier family 34 (sodium-dependent phosphate cotransporter) | (RefSeq) sodium-dependent phosphate transport protein 2B-like	PREDICTED: sodium-dependent phosphate transport protein 2B [Crassostrea gigas]	-0.362579	0.521927	normal	0.069165	0.939627	normal	1.12408	1.02955e-07	up	1.69843	0	up	1.20389	1.24112e-08	up	1.61862	5.80797e-14	up
OG0019788	512	1269	30.8	61	2.8	9.6	Biological Process: proteolysis (GO:0006508);; Molecular Function: thiol-dependent ubiquitinyl hydrolase activity (GO:0036459);; Biological Process: cellular protein metabolic process (GO:0044267);;	K11835|1.09663e-80|crg:105327912|K11835 ubiquitin carboxyl-terminal hydrolase 4/11/15 [EC:3.4.19.12] | (RefSeq) ubiquitin carboxyl-terminal hydrolase 15-like	PREDICTED: ubiquitin carboxyl-terminal hydrolase 15, partial [Crassostrea gigas]	0.415225	0.474269	normal	-0.411787	0.670335	normal	-2.84764	0.00573712	down	-4.39368	0.000516496	down	-3.25943	0.00847787	down	-3.98189	0.000187652	down
OG0013912	1215	798	462.8	384.4	756.6	749	Molecular Function: DNA binding (GO:0003677);; Cellular Component: nucleus (GO:0005634);; Biological Process: DNA replication (GO:0006260);; Biological Process: DNA repair (GO:0006281);; Biological Process: DNA recombination (GO:0006310);;	K10739|1.19675e-96|lgi:LOTGIDRAFT_237715|K10739 replication factor A2 | (RefSeq) hypothetical protein	replication protein A 32 kDa subunit-like [Crassostrea virginica]	-0.158694	0.598075	normal	-0.0807631	0.821545	normal	1.10893	0.00104975	up	1.1966	2.82659e-07	up	1.02771	0.00410119	up	1.27782	7.15587e-09	up
OG0019748	625	432	43.6	93.2	196.6	212.8	Cellular Component: Golgi membrane (GO:0000139);; Molecular Function: iron ion binding (GO:0005506);; Cellular Component: caveola (GO:0005901);; Cellular Component: integral component of membrane (GO:0016021);; Molecular Function: oxidoreductase activity, acting on paired donors, with incorporation or reduction of molecular oxygen (GO:0016705);; Molecular Function: heme binding (GO:0020037);; Bio…	--	PREDICTED: caveolin-1 [Crassostrea gigas]	0.904863	0.0139615	normal	0.0339426	0.979811	normal	2.47719	0.0596622	normal	1.32416	1.99185e-06	up	2.51828	0.0726381	normal	1.28307	2.32998e-08	up
OG0006189	3836	3393	529	406	967.6	1041.2	Molecular Function: ATP binding (GO:0005524);; Cellular Component: integral component of plasma membrane (GO:0005887);; Biological Process: cation transport (GO:0006812);; Biological Process: cellular calcium ion homeostasis (GO:0006874);; Molecular Function: cation-transporting ATPase activity (GO:0019829);; Cellular Component: intracellular membrane-bounded organelle (GO:0043231);; Molecular Fu…	K14950|0|crg:105345690|K14950 cation-transporting ATPase 13A1 [EC:3.6.3.-] | (RefSeq) manganese-transporting ATPase 13A1-like	PREDICTED: manganese-transporting ATPase 13A1 [Crassostrea gigas]	-0.27626	0.0398632	normal	0.0350404	0.95158	normal	0.849777	0.00250899	normal	1.16722	0.000235997	up	0.882904	0.0210127	normal	1.1341	2.08405e-06	up
OG0016793	1866	1233	447	584.2	596.6	1157	Molecular Function: magnesium ion binding (GO:0000287);; Molecular Function: isocitrate dehydrogenase (NADP+) activity (GO:0004450);; Biological Process: tricarboxylic acid cycle (GO:0006099);; Biological Process: isocitrate metabolic process (GO:0006102);; Molecular Function: NAD binding (GO:0051287);;	K00031|0|crg:105330227|K00031 isocitrate dehydrogenase [EC:1.1.1.42] | (RefSeq) isocitrate dehydrogenase [NADP] cytoplasmic-like	PREDICTED: isocitrate dehydrogenase [NADP] cytoplasmic [Crassostrea gigas]	0.451376	0.0669069	normal	0.791069	0.015179	normal	0.813576	0.0018688	normal	1.22506	9.54037e-05	up	1.70795	5.03809e-12	up	0.330688	0.699527	normal
OG0015070	966	963	330.6	353.6	1080.4	1095.2	Molecular Function: cysteine-type endopeptidase activity (GO:0004197);; Biological Process: proteolysis (GO:0006508);;	--	PREDICTED: caspase-7-like [Crassostrea gigas]	0.194984	0.327413	normal	-0.0581907	0.90041	normal	1.51881	2.75791e-06	up	1.26319	2.30263e-05	up	1.45866	8.21816e-05	up	1.32334	2.37699e-07	up
OG0006158	2146	900	640.2	618.6	514.2	697.2	Cellular Component: endosome (GO:0005768);; Biological Process: intracellular protein transport (GO:0006886);; Molecular Function: protein transporter activity (GO:0008565);;	--	PREDICTED: Down syndrome critical region protein 3 homolog [Crassostrea gigas]	0.0510587	0.884624	normal	0.358005	0.0985332	normal	0.736879	0.0241783	normal	1.06038	0.000232735	up	1.11084	0.000162894	up	0.686417	0.0412222	normal
OG0008495	1080	933	32082.2	28179.8	14345.6	10525.6	Molecular Function: catalytic activity (GO:0003824);; Molecular Function: pyridoxal phosphate binding (GO:0030170);;	--	PREDICTED: uncharacterized protein LOC105344974 [Crassostrea gigas]	-0.0888004	0.882505	normal	-0.48379	0.180912	normal	-1.16631	9.8133e-08	down	-1.60476	2.73403e-14	down	-1.70127	0	down	-1.0698	4.0751e-07	down
OG0010605	978	891	344.4	301.4	200.4	135.8	Molecular Function: potassium channel activity (GO:0005267);; Cellular Component: integral component of membrane (GO:0016021);; Biological Process: potassium ion transmembrane transport (GO:0071805);;	K04912|1.22543e-164|crg:105330268|K04912 potassium channel subfamily K member 1 | (RefSeq) potassium channel subfamily K member 1-like	PREDICTED: potassium channel subfamily K member 1 isoform X2 [Crassostrea gigas]	-0.0829109	0.837942	normal	-0.590008	0.00230794	normal	-0.855972	0.0085304	normal	-1.37666	0.00496675	down	-1.47193	0.000852274	down	-0.760703	0.0509152	normal
OG0008669	5670	5526	1978.6	1810.2	646.6	1114.2	Molecular Function: DNA binding (GO:0003677);; Cellular Component: nucleus (GO:0005634);; Biological Process: DNA repair (GO:0006281);; Molecular Function: crossover junction endodeoxyribonuclease activity (GO:0008821);; Cellular Component: Holliday junction resolvase complex (GO:0048476);; Biological Process: nucleic acid phosphodiester bond hydrolysis (GO:0090305);;	--	PREDICTED: uncharacterized protein LOC105318101 isoform X2 [Crassostrea gigas]	-0.0322343	0.94042	normal	0.663447	0.00693316	normal	-1.77261	0.00239617	down	-1.03407	0.00312719	down	-1.06632	0.00301729	down	-1.74037	0.00284375	down
OG0006499	1167	1170	44.2	113.6	1	0.8	Molecular Function: extracellular ligand-gated ion channel activity (GO:0005230);; Cellular Component: integral component of membrane (GO:0016021);; Biological Process: ion transmembrane transport (GO:0034220);;	--	Neuronal acetylcholine receptor subunit alpha-6 [Crassostrea gigas]	0.720458	0.139793	normal	0.0375378	0.292264	normal	-5.8119	0.143313	normal	-7.22598	0.000428273	down	-5.77436	0.0606229	normal	-7.26351	0.00189184	down
OG0005830	4170	3249	527.4	99.6	314	881.2	Biological Process: cell-matrix adhesion (GO:0007160);; Cellular Component: integral component of membrane (GO:0016021);;	--	PREDICTED: sushi domain-containing protein 2 isoform X2 [Crassostrea gigas]	-2.26469	0.145719	normal	0.624989	0.359918	normal	-0.453976	0.66075	normal	3.15524	0.00358764	up	0.89055	0.732032	normal	1.81071	0.0153567	normal
OG0016825	498	498	1.2	1.4	219.2	194.2	Biological Process: metabolic process (GO:0008152);; Cellular Component: integral component of membrane (GO:0016021);;	--	PREDICTED: lens fiber membrane intrinsic protein [Crassostrea gigas]	0.22317	0.65397	normal	-0.136726	0.93151	normal	7.19188	0.000927192	up	6.58824	0.000987032	up	6.81141	0.00164586	up	6.96871	0.000450351	up
OG0011538	1255	924	1329.8	1055.6	5378.2	2280.8	Cellular Component: integral component of membrane (GO:0016021);; Biological Process: metal ion transport (GO:0030001);; Molecular Function: metal ion transmembrane transporter activity (GO:0046873);; Biological Process: transmembrane transport (GO:0055085);;	K14709|1.0286e-174|crg:105346440|K14709 solute carrier family 39 (zinc transporter), member 1/2/3 | (RefSeq) zinc transporter ZIP1-like	PREDICTED: zinc transporter ZIP1 [Crassostrea gigas]	-0.171489	0.831472	normal	-1.10186	0.000409541	down	2.25931	0	up	1.21161	1.34237e-06	up	0.970366	1.25652e-05	normal	2.50055	0	up
OG0017724	1164	723	217.6	169	396.8	371.4	Molecular Function: DNA binding (GO:0003677);; Biological Process: DNA repair (GO:0006281);; Molecular Function: DNA 5'-adenosine monophosphate hydrolase activity (GO:0033699);; Molecular Function: metal ion binding (GO:0046872);; Biological Process: nucleic acid phosphodiester bond hydrolysis (GO:0090305);;	K10863|1.60726e-137|crg:105322078|K10863 aprataxin [EC:3.-.-.-] | (RefSeq) Aprataxin; aprataxin-like	PREDICTED: aprataxin [Crassostrea gigas]	-0.25106	0.334308	normal	-0.185648	0.735079	normal	1.37168	9.21739e-07	up	1.43333	1.04504e-06	up	1.16507	0.00179796	up	1.63993	8.30511e-13	up
OG0006502	1400	894	929.4	1165.8	2316.8	2257.8	Molecular Function: ion channel activity (GO:0005216);; Cellular Component: integral component of membrane (GO:0016021);; Biological Process: ion transmembrane transport (GO:0034220);;	K17353|8.10484e-142|crg:105330913|K17353 tetraspanin-18 | (RefSeq) tetraspanin-18-like	PREDICTED: tetraspanin-18-like isoform X2 [Crassostrea gigas]	0.350096	0.313154	normal	-0.113831	0.63379	normal	1.74056	3.87995e-09	up	1.22726	1.44542e-05	up	1.62849	5.26846e-09	up	1.33933	8.09153e-06	up
OG0005238	1783	957	778.6	693.4	1127.6	1105.6	Biological Process: metabolic process (GO:0008152);; Molecular Function: hydrolase activity (GO:0016787);;	K01432|0|crg:105336362|K01432 arylformamidase [EC:3.5.1.9] | (RefSeq) kynurenine formamidase-like	PREDICTED: kynurenine formamidase [Crassostrea gigas]	-0.0172648	0.987124	normal	-0.122167	0.858837	normal	1.2656	4.41794e-05	up	1.18228	3.1282e-05	up	1.13516	4.58516e-05	up	1.31273	2.25789e-05	up
OG0006743	462	344	13524	11685	4193.2	4131	Molecular Function: structural constituent of ribosome (GO:0003735);; Cellular Component: ribosome (GO:0005840);; Biological Process: translation (GO:0006412);;	K02976|2.39391e-47|crg:105318789|K02976 small subunit ribosomal protein S26e | (RefSeq) 40S ribosomal protein S26-like	PREDICTED: 40S ribosomal protein S26 [Crassostrea gigas]	-0.105357	0.454663	normal	-0.0109806	0.993564	normal	-1.45125	0.000601256	down	-1.49686	2.57959e-12	down	-1.60974	1.79079e-12	down	-1.33838	0.00256318	down
OG0015747	1785	1776	229.8	203.8	607	586	Molecular Function: structural constituent of ribosome (GO:0003735);; Biological Process: translation (GO:0006412);; Cellular Component: small ribosomal subunit (GO:0015935);;	--	PREDICTED: kelch-like protein 12 [Crassostrea gigas]	-0.0475459	0.951317	normal	-0.117211	0.854348	normal	1.22213	0.000363408	up	1.17237	0.000334246	up	1.10245	0.0130739	normal	1.29204	5.18967e-07	up
OG0006470	1856	699	25256.8	22384.6	31041.6	30264.2	Molecular Function: structural constituent of ribosome (GO:0003735);; Biological Process: translation (GO:0006412);; Cellular Component: cytosolic small ribosomal subunit (GO:0022627);;	K02984|1.59812e-165|crg:105324356|K02984 small subunit ribosomal protein S3Ae | (RefSeq) Rps3a; 40S ribosomal protein S3a	PREDICTED: 40S ribosomal protein S3a [Crassostrea gigas]	-0.0732715	0.674224	normal	-0.109002	0.792796	normal	1.49718	1.79705e-07	up	1.46947	2.6491e-12	up	1.38928	1.22219e-08	up	1.57736	1.45742e-10	up
OG0014210	508	498	8412.6	7479.2	4599.2	3268.2	Molecular Function: RNA binding (GO:0003723);; Molecular Function: structural constituent of ribosome (GO:0003735);; Biological Process: translation (GO:0006412);; Cellular Component: cytosolic small ribosomal subunit (GO:0022627);;	K02969|1.03857e-78|crg:105340582|K02969 small subunit ribosomal protein S20e | (RefSeq) Rps20; ribosomal protein S20	40S ribosomal protein S20 [Crassostrea gigas]	-0.0594049	0.814093	normal	-0.524629	0.162372	normal	-1.04625	1.54584e-05	down	-1.56313	3.16512e-12	down	-1.63004	3.58158e-11	down	-0.979334	6.63581e-06	normal
OG0011035	309	171	1736.4	1596.2	4610.4	2415.2	Molecular Function: RNA binding (GO:0003723);; Molecular Function: structural constituent of ribosome (GO:0003735);; Biological Process: translation (GO:0006412);; Molecular Function: zinc ion binding (GO:0008270);; Cellular Component: cytosolic small ribosomal subunit (GO:0022627);;	K02980|1.30807e-27|bfo:BRAFLDRAFT_224271|K02980 small subunit ribosomal protein S29e | (RefSeq) hypothetical protein	40S ribosomal protein S29-like [Mizuhopecten yessoensis]	-0.00761317	0.98629	normal	-0.960007	9.95499e-06	normal	2.07136	0	up	1.05772	8.89197e-08	up	1.04439	1.57581e-06	up	2.08469	0	up
OG0004994	945	654	41405.2	37336.4	18156.2	16455.8	Molecular Function: structural constituent of ribosome (GO:0003735);; Cellular Component: ribosome (GO:0005840);; Biological Process: translation (GO:0006412);; Molecular Function: rRNA binding (GO:0019843);;	K02987|0|crg:105332495|K02987 small subunit ribosomal protein S4e | (RefSeq) 40S ribosomal protein S4-like	PREDICTED: 40S ribosomal protein S4 [Crassostrea gigas]	-0.039788	0.89247	normal	-0.226299	0.311098	normal	-0.852177	0.00092243	normal	-1.03645	1.80753e-05	down	-1.08431	6.81631e-06	down	-0.804319	0.00224891	normal
OG0016106	2260	1041	425.4	354.6	530.6	441.4	Molecular Function: structural constituent of ribosome (GO:0003735);; Biological Process: translation (GO:0006412);; Biological Process: transport (GO:0006810);; Cellular Component: integral component of membrane (GO:0016021);;	K15119|0|crg:105328322|K15119 solute carrier family 25, member 39/40 | (RefSeq) solute carrier family 25 member 40-like	PREDICTED: solute carrier family 25 member 40 [Crassostrea gigas]	-0.157648	0.272207	normal	-0.313014	0.127701	normal	1.21933	4.31649e-05	up	1.06414	0.000458316	up	0.900696	0.0106705	normal	1.38278	6.34572e-08	up
OG0011250	631	396	18399	16728.4	8021.6	4509.4	Molecular Function: structural constituent of ribosome (GO:0003735);; Cellular Component: ribosome (GO:0005840);; Biological Process: translation (GO:0006412);;	K02983|6.31304e-78|crg:105347132|K02983 small subunit ribosomal protein S30e | (RefSeq) ubiquitin-like	PREDICTED: ubiquitin [Crassostrea gigas]	-0.0318107	0.897796	normal	-0.109993	0.902033	normal	-0.70352	0.000739512	normal	-1.75362	1.50404e-07	down	-1.78791	1.47748e-07	down	-0.66923	0.000536244	normal
OG0005235	1288	543	820	805.8	702.6	889.8	Cellular Component: cytoplasm (GO:0005737);; Biological Process: ER to Golgi vesicle-mediated transport (GO:0006888);;	K20302|4.07561e-124|crg:105326926|K20302 trafficking protein particle complex subunit 3 | (RefSeq) trafficking protein particle complex subunit 3-like	PREDICTED: trafficking protein particle complex subunit 3 [Crassostrea gigas]	0.0731006	0.79389	normal	0.263658	0.064482	normal	0.827616	0.0358039	normal	1.02408	0.000252222	up	1.09336	0.000630662	up	0.758333	0.0249419	normal
OG0007697	2534	1932	2002.6	1831.2	3000.6	4012	Molecular Function: GTPase activity (GO:0003924);; Molecular Function: signal recognition particle binding (GO:0005047);; Molecular Function: GTP binding (GO:0005525);; Cellular Component: signal recognition particle receptor complex (GO:0005785);; Biological Process: SRP-dependent cotranslational protein targeting to membrane (GO:0006614);;	K13431|0|crg:105325007|K13431 signal recognition particle receptor subunit alpha | (RefSeq) signal recognition particle receptor subunit alpha-like	PREDICTED: signal recognition particle receptor subunit alpha [Crassostrea gigas]	-0.0384598	0.872821	normal	0.338956	0.00040384	normal	0.76598	0.0213942	normal	1.15168	1.24886e-05	up	1.10993	0.000127155	up	0.807729	0.00693236	normal
OG0009122	1535	678	3284	3013.4	3277.2	3473.6	Cellular Component: intracellular (GO:0005622);; Biological Process: vacuolar transport (GO:0007034);;	K12194|7.20988e-107|crg:105323904|K12194 charged multivesicular body protein 4 | (RefSeq) charged multivesicular body protein 4b-like	PREDICTED: charged multivesicular body protein 4b [Crassostrea gigas]	-0.0296783	0.890438	normal	0.0103253	0.986644	normal	0.971009	0.000344664	normal	1.01575	7.67128e-06	up	0.982048	0.000172157	normal	1.00471	1.82924e-05	up
OG0010016	1626	1608	110.8	138.2	591	652.4	Cellular Component: integral component of membrane (GO:0016021);; Molecular Function: transmembrane transporter activity (GO:0022857);; Biological Process: transmembrane transport (GO:0055085);;	K08202|0|crg:105336985|K08202 MFS transporter, OCT family, solute carrier family 22 (organic cation transporter), member 4/5 | (RefSeq) organic cation transporter protein-like	PREDICTED: organic cation transporter protein [Crassostrea gigas]	0.270917	0.690034	normal	0.031997	0.980969	normal	2.19081	0.226789	normal	1.82714	0.00047388	up	2.23596	0.247058	normal	1.78198	7.75623e-05	up
OG0010121	2248	1239	205.8	168.2	507.8	622.6	Biological Process: transport (GO:0006810);; Cellular Component: integral component of membrane (GO:0016021);;	--	PREDICTED: solute carrier family 35 member F6 [Crassostrea gigas]	-0.164517	0.707274	normal	0.156296	0.891459	normal	1.97412	0.0111799	normal	2.35967	0.00521812	up	2.16407	0.000259584	up	2.16972	0.0431657	normal
OG0013377	3014	1461	687.2	527	601.6	711.4	Cellular Component: integral component of membrane (GO:0016021);; Biological Process: transmembrane transport (GO:0055085);;	--	PREDICTED: major facilitator superfamily domain-containing protein 1 [Crassostrea gigas]	-0.282883	0.33144	normal	0.158114	0.843055	normal	0.636183	0.0544474	normal	1.11992	0.000513004	up	0.814045	0.0323611	normal	0.942058	0.000680902	normal
OG0015017	2032	1926	527.8	525.6	1031	1299.6	Biological Process: intra-Golgi vesicle-mediated transport (GO:0006891);; Cellular Component: Golgi transport complex (GO:0017119);;	K20293|0|crg:105338074|K20293 conserved oligomeric Golgi complex subunit 6 | (RefSeq) conserved oligomeric Golgi complex subunit 6-like	PREDICTED: conserved oligomeric Golgi complex subunit 6 [Crassostrea gigas]	0.100328	0.744055	normal	0.218928	0.666544	normal	0.855373	0.0698913	normal	1.0029	1.40501e-05	up	1.10223	8.36364e-05	up	0.756039	0.0444376	normal
OG0017262	384	1674	79.6	68.2	772	1009.8	Cellular Component: integral component of membrane (GO:0016021);; Biological Process: transmembrane transport (GO:0055085);;	K15379|2.25214e-65|crg:105344094|K15379 solute carrier family 45, member 3 | (RefSeq) solute carrier family 45 member 3-like	PREDICTED: solute carrier family 45 member 3 isoform X2 [Crassostrea gigas]	-0.0962595	0.897113	normal	0.304134	0.167128	normal	0.979263	0.00046638	normal	1.40898	3.11083e-07	up	1.29166	1.06533e-05	up	1.09659	2.77654e-05	up
OG0017827	2234	1428	755	717.4	705.2	1316.4	Cellular Component: integral component of membrane (GO:0016021);; Biological Process: transmembrane transport (GO:0055085);;	--	Major facilitator superfamily domain-containing protein 1 [Crassostrea gigas]	0.0290389	0.916257	normal	0.774559	0.00661035	normal	0.335906	0.381185	normal	1.16552	0.00366756	up	1.19096	0.00284504	up	0.310471	0.521215	normal
OG0016578	506	474	10510.2	9349	7588	5181.6	Molecular Function: structural constituent of ribosome (GO:0003735);; Cellular Component: nucleolus (GO:0005730);; Biological Process: translation (GO:0006412);; Cellular Component: cytosolic small ribosomal subunit (GO:0022627);; Molecular Function: small ribosomal subunit rRNA binding (GO:0070181);;	K02953|2.06943e-106|crg:105338085|K02953 small subunit ribosomal protein S13e | (RefSeq) 40S ribosomal protein S13	PREDICTED: 40S ribosomal protein S13 [Crassostrea gigas]	-0.0609034	0.783982	normal	-0.616264	0.000573432	normal	-0.570024	0.047851	normal	-1.14258	6.23208e-06	down	-1.2094	2.22467e-06	down	-0.5032	0.111206	normal
OG0008534	2922	2925	621.6	347.4	1430.6	970.8	Molecular Function: translation initiation factor activity (GO:0003743);; Molecular Function: alanine-tRNA ligase activity (GO:0004813);; Molecular Function: ATP binding (GO:0005524);; Molecular Function: GTP binding (GO:0005525);; Cellular Component: cytoplasm (GO:0005737);; Biological Process: translational initiation (GO:0006413);; Biological Process: alanyl-tRNA aminoacylation (GO:0006419);; …	K01872|0|crg:105336028|K01872 alanyl-tRNA synthetase [EC:6.1.1.7] | (RefSeq) alanine--tRNA ligase, cytoplasmic-like	PREDICTED: alanine--tRNA ligase, cytoplasmic [Crassostrea gigas]	-0.695941	0.000111409	normal	-0.605198	0.000995194	normal	0.995346	0.00105338	normal	1.1069	0.00035207	up	0.361816	0.554027	normal	1.74043	1.03543e-12	up
OG0015427	759	1754	4	7.2	115.4	121.2	Molecular Function: translation initiation factor activity (GO:0003743);; Biological Process: translational initiation (GO:0006413);; Cellular Component: integral component of membrane (GO:0016021);; Biological Process: mature ribosome assembly (GO:0042256);; Molecular Function: ribosome binding (GO:0043022);;	--	PREDICTED: uncharacterized protein LOC105342916 [Crassostrea gigas]	0.82601	0.853885	normal	0.0211631	0.993858	normal	4.00106	0.0141836	normal	3.2082	0.00789644	up	4.03421	0.0109789	normal	3.17505	0.00936524	up
OG0014720	2241	2241	1119.8	1398.6	2291.6	4942.4	Molecular Function: metalloendopeptidase activity (GO:0004222);; Biological Process: proteolysis (GO:0006508);; Molecular Function: zinc ion binding (GO:0008270);;	--	PREDICTED: uncharacterized protein LOC105341217 [Crassostrea gigas]	0.317242	0.529796	normal	0.920447	0.00417885	normal	0.815181	0.00268348	normal	1.47651	3.32051e-06	up	1.8728	7.0257e-11	up	0.418896	0.343599	normal
OG0009598	2511	2232	1039	823.8	457.2	439.6	Molecular Function: voltage-gated ion channel activity (GO:0005244);; Cellular Component: integral component of membrane (GO:0016021);; Biological Process: regulation of ion transmembrane transport (GO:0034765);;	K16896|0|crg:105341433|K16896 two pore calcium channel protein 1 | (RefSeq) two pore calcium channel protein 1-like	PREDICTED: two pore calcium channel protein 1 [Crassostrea gigas]	-0.213135	0.405255	normal	-0.121088	0.708791	normal	-1.21783	0.000283063	down	-1.10608	0.00209695	down	-1.34014	0.000338083	down	-0.983759	0.00149548	normal
OG0012267	1073	567	349.4	322.4	544.2	684.6	Biological Process: intracellular protein transport (GO:0006886);; Molecular Function: protein transporter activity (GO:0008565);; Biological Process: vesicle-mediated transport (GO:0016192);; Cellular Component: membrane coat (GO:0030117);;	K12399|1.19856e-118|nvi:100118502|K12399 AP-3 complex subunit sigma | (RefSeq) AP-3 complex subunit sigma-2	AP-3 complex subunit sigma-2-like [Crassostrea virginica]	0.000293231	0.999748	normal	0.247138	0.418055	normal	1.37014	1.19811e-05	up	1.64023	0	up	1.63251	4.63147e-09	up	1.37786	1.24071e-11	up
OG0013885	1929	1911	457.4	561.6	349.8	311	Molecular Function: sodium channel activity (GO:0005272);; Cellular Component: integral component of membrane (GO:0016021);; Biological Process: sodium ion transmembrane transport (GO:0035725);;	--	PREDICTED: amiloride-sensitive sodium channel subunit alpha isoform X1 [Crassostrea gigas]	0.380789	0.126499	normal	-0.218618	0.711973	normal	-0.572559	0.167996	normal	-1.21206	0.00426593	down	-0.805531	0.0968327	normal	-0.979087	0.00207757	normal
OG0016313	1665	1548	327.2	309.6	694.2	803.2	Molecular Function: cation transmembrane transporter activity (GO:0008324);; Cellular Component: integral component of membrane (GO:0016021);; Biological Process: cation transmembrane transport (GO:0098655);;	K14689|0|crg:105339799|K14689 solute carrier family 30 (zinc transporter), member 2 | (RefSeq) zinc transporter 2-like	PREDICTED: zinc transporter 2 [Crassostrea gigas]	0.0274036	0.960302	normal	0.141279	0.694777	normal	0.992774	0.0010722	normal	1.11208	2.14998e-05	up	1.1426	0.000380872	up	0.96225	5.44107e-05	normal
OG0016370	1365	1248	1498.4	1194.8	4435.2	4264	Molecular Function: cation transmembrane transporter activity (GO:0008324);; Cellular Component: integral component of membrane (GO:0016021);; Biological Process: cation transmembrane transport (GO:0098655);;	K14688|0|crg:105317911|K14688 solute carrier family 30 (zinc transporter), member 1 | (RefSeq) zinc transporter 1-like	PREDICTED: zinc transporter 1 isoform X2 [Crassostrea gigas]	-0.211038	0.672337	normal	-0.126719	0.728198	normal	1.48483	4.46681e-06	up	1.59925	0	up	1.35744	2.14139e-06	up	1.72664	0	up
OG0016682	1386	1353	332.4	167.2	1.6	0	Molecular Function: voltage-gated potassium channel activity (GO:0005249);; Molecular Function: calmodulin binding (GO:0005516);; Cellular Component: voltage-gated potassium channel complex (GO:0008076);; Molecular Function: small conductance calcium-activated potassium channel activity (GO:0016286);; Biological Process: potassium ion transmembrane transport (GO:0071805);;	--	PREDICTED: small conductance calcium-activated potassium channel protein [Crassostrea gigas]	-0.470551	0.416061	normal	-2.17304	0.331385	normal	-7.61147	0.000113983	down	-8.9041	0.000537315	down	-9.78451	0.000267658	down	-6.73105	0.000196746	down
OG0017195	1065	1233	11.6	2	595.4	907.2	Molecular Function: extracellular ligand-gated ion channel activity (GO:0005230);; Cellular Component: plasma membrane (GO:0005886);; Cellular Component: integral component of membrane (GO:0016021);; Biological Process: ion transmembrane transport (GO:0034220);;	--	PREDICTED: glycine receptor subunit alpha-3 [Crassostrea gigas]	-2.36855	0.888571	normal	0.451319	0.35478	normal	5.24002	0.0823357	normal	8.15058	0.000229347	up	5.78202	0.0558724	normal	7.60857	0.000335398	up
OG0017212	2609	2291	960	870.4	1505.6	1804	Molecular Function: ammonium transmembrane transporter activity (GO:0008519);; Cellular Component: integral component of membrane (GO:0016021);; Biological Process: ammonium transmembrane transport (GO:0072488);;	K03320|0|crg:105331868|K03320 ammonium transporter, Amt family | (RefSeq) putative ammonium transporter 1	PREDICTED: putative ammonium transporter 1 [Crassostrea gigas]	-0.0382213	0.944627	normal	0.167342	0.574562	normal	0.87695	0.025015	normal	1.07914	0.00035207	up	1.02878	0.0015831	up	0.927311	0.00984652	normal
OG0017313	1416	819	312.6	207.8	469.4	703	Molecular Function: extracellular ligand-gated ion channel activity (GO:0005230);; Cellular Component: integral component of membrane (GO:0016021);; Biological Process: ion transmembrane transport (GO:0034220);;	--	Neuronal acetylcholine receptor subunit alpha-2 [Crassostrea gigas]	-0.31605	0.607961	normal	0.464079	0.126243	normal	1.19435	0.000229636	up	2.19213	0	up	1.70575	3.3371e-09	up	1.68073	0	up
OG0018103	1334	963	637.6	604.2	1221.8	1137.8	Molecular Function: ion transmembrane transporter activity (GO:0015075);; Cellular Component: integral component of membrane (GO:0016021);; Cellular Component: mitochondrial membrane (GO:0031966);; Biological Process: ion transmembrane transport (GO:0034220);;	--	PREDICTED: sideroflexin-1 [Crassostrea gigas]	0.026156	0.948295	normal	-0.180153	0.575265	normal	1.21203	0.000173681	up	1.00587	0.000203031	up	1.02653	0.00143795	up	1.19138	9.80721e-06	up
OG0018224	446	315	1925.6	2150.8	790.4	678.2	Cellular Component: mitochondrial proton-transporting ATP synthase complex, coupling factor F(o) (GO:0000276);; Molecular Function: hydrogen ion transmembrane transporter activity (GO:0015078);; Biological Process: ATP synthesis coupled proton transport (GO:0015986);;	--	PREDICTED: uncharacterized protein LOC105325168 [Crassostrea gigas]	0.259806	0.0114514	normal	-0.279167	0.562012	normal	-0.995652	0.00137265	normal	-1.55535	7.9161e-09	down	-1.29559	4.4702e-05	down	-1.25542	1.72717e-06	down
OG0018441	5094	2415	5240	4411.4	1010.4	1169.2	Molecular Function: signal transducer activity, downstream of receptor (GO:0005057);; Biological Process: signal transduction (GO:0007165);; Cellular Component: integral component of membrane (GO:0016021);; Biological Process: metal ion transport (GO:0030001);; Molecular Function: GTPase regulator activity (GO:0030695);; Molecular Function: metal ion transmembrane transporter activity (GO:0046873…	K16449|0|crg:105343750|K16449 regulator of G-protein signaling | (RefSeq) regulator of G-protein signaling 12-like	PREDICTED: regulator of G-protein signaling 12 isoform X2 [Crassostrea gigas]	-0.158685	0.457353	normal	0.118338	0.884264	normal	-1.50458	5.93275e-06	down	-1.21738	0.00188985	down	-1.38096	0.000826999	down	-1.34099	9.32662e-06	down
OG0019005	3693	3966	616.8	675.4	1469.2	1983	Molecular Function: phosphorelay sensor kinase activity (GO:0000155);; Biological Process: phosphorelay signal transduction system (GO:0000160);; Molecular Function: voltage-gated potassium channel activity (GO:0005249);; Cellular Component: intracellular (GO:0005622);; Cellular Component: integral component of membrane (GO:0016021);; Biological Process: signal transduction by protein phosphoryla…	K04910|0|crg:105328901|K04910 potassium voltage-gated channel Eag-related subfamily H member 7 | (RefSeq) potassium voltage-gated channel subfamily H member 2-like	PREDICTED: potassium voltage-gated channel subfamily H member 2 isoform X4 [Crassostrea gigas]	0.209625	0.411346	normal	0.363712	0.0489811	normal	0.936903	0.00412599	normal	1.09767	0.00121139	up	1.3153	0.000259957	up	0.719271	0.0169749	normal
OG0019201	1971	2049	106.2	0	46.6	226.4	Molecular Function: nucleoside transmembrane transporter activity (GO:0005337);; Cellular Component: integral component of membrane (GO:0016021);; Biological Process: nucleoside transmembrane transport (GO:1901642);;	K11536|0|crg:105320490|K11536 pyrimidine nucleoside transport protein | (RefSeq) solute carrier family 28 member 3-like	solute carrier family 28 member 3-like [Crassostrea virginica]	-7.61048	0.461308	normal	0.593588	0.330936	normal	-1.31568	0.399718	normal	8.391	0.00608962	up	0.780517	0.00863764	normal	6.29481	0.369606	normal
OG0019498	1548	1614	13630	9132.4	6687.2	5406	Biological Process: dicarboxylic acid transport (GO:0006835);; Cellular Component: integral component of membrane (GO:0016021);; Molecular Function: sodium:dicarboxylate symporter activity (GO:0017153);; Biological Process: transmembrane transport (GO:0055085);;	K05612|0|crg:105332706|K05612 solute carrier family 1 (neuronal/epithelial high affinity glutamate transporter), member 1 | (RefSeq) excitatory amino acid transporter 3-like	PREDICTED: excitatory amino acid transporter 3 [Crassostrea gigas]	-0.455404	0.0198493	normal	-0.341675	0.417853	normal	-1.31822	5.34123e-07	down	-1.19792	1.89718e-07	down	-1.68324	1.17731e-09	down	-0.832898	4.08997e-05	normal
OG0019546	489	234	97.6	51	295	142.2	Molecular Function: extracellular ligand-gated ion channel activity (GO:0005230);; Cellular Component: integral component of membrane (GO:0016021);; Biological Process: ion transmembrane transport (GO:0034220);;	--	Cys-loop ligand-gated ionic channel [Crassostrea gigas]	-0.587894	0.193666	normal	-1.07036	2.6449e-09	down	2.47385	0	up	2.16733	0	up	1.34208	4.77775e-06	up	3.2991	0	up
OG0019699	3060	1383	2926.2	4353.8	3772	5135.4	Molecular Function: extracellular ligand-gated ion channel activity (GO:0005230);; Cellular Component: integral component of membrane (GO:0016021);; Biological Process: ion transmembrane transport (GO:0034220);;	--	PREDICTED: neuronal acetylcholine receptor subunit alpha-6 [Crassostrea gigas]	0.604751	0.00907132	normal	0.366119	0.00115179	normal	1.29681	7.47509e-06	up	1.0126	0.000296274	up	1.67423	8.45804e-10	up	0.635185	0.0642649	normal
OG0020224	364	1586	12.4	7	1017.4	429.8	Molecular Function: ion channel activity (GO:0005216);; Cellular Component: integral component of membrane (GO:0016021);; Biological Process: ion transmembrane transport (GO:0034220);;	--	PREDICTED: transient receptor potential cation channel subfamily M member 8 [Crassostrea gigas]	-0.632783	0.606804	normal	-0.326323	0.706165	normal	4.05605	0.162453	normal	3.48656	0.00907083	up	2.85378	0.84099	normal	4.68883	0.000361735	up
OG0012756	1607	1221	4279.2	3742	2003.4	1855.8	Molecular Function: lyase activity (GO:0016829);; Molecular Function: pyridoxal phosphate binding (GO:0030170);;	K01758|0|crg:105327873|K01758 cystathionine gamma-lyase [EC:4.4.1.1] | (RefSeq) cystathionine gamma-lyase-like	PREDICTED: cystathionine gamma-lyase isoform X1 [Crassostrea gigas]	-0.0872308	0.861446	normal	-0.166054	0.830689	normal	-0.921637	0.000353457	normal	-1.00802	9.27591e-05	down	-1.10227	0.000187107	down	-0.82739	0.000154676	normal
OG0017130	1548	1110	157.2	133.4	369.2	443.6	Cellular Component: integral component of membrane (GO:0016021);; Molecular Function: carboxy-lyase activity (GO:0016831);; Biological Process: carboxylic acid metabolic process (GO:0019752);; Molecular Function: pyridoxal phosphate binding (GO:0030170);;	K01634|0|crg:105325808|K01634 sphinganine-1-phosphate aldolase [EC:4.1.2.27] | (RefSeq) sphingosine-1-phosphate lyase-like	PREDICTED: sphingosine-1-phosphate lyase [Crassostrea gigas]	-0.0675499	0.944537	normal	0.171963	0.873226	normal	1.51517	0.194039	normal	1.86298	0.00397668	up	1.73111	0.21272	normal	1.64704	0.00127734	up
OG0017992	1708	1581	283.4	197	548.8	551.2	Molecular Function: aminopeptidase activity (GO:0004177);; Cellular Component: cytoplasm (GO:0005737);; Biological Process: proteolysis (GO:0006508);; Molecular Function: metalloexopeptidase activity (GO:0008235);; Molecular Function: manganese ion binding (GO:0030145);;	K11142|0|crg:105342304|K11142 cytosol aminopeptidase [EC:3.4.11.1 3.4.11.5] | (RefSeq) LAP; cytosol aminopeptidase-like	leucine aminopeptidase-like protein [Crassostrea gigas]	-0.373752	0.305746	normal	-0.0988046	0.930697	normal	0.8716	0.00341469	normal	1.18842	0.000351528	up	0.756641	0.0166905	normal	1.30338	1.18148e-05	up
OG0015536	1167	1347	197.2	385.8	188.6	235.2	Molecular Function: serine-type endopeptidase activity (GO:0004252);; Biological Process: proteolysis (GO:0006508);;	--	PREDICTED: elastase-1 [Crassostrea gigas]	0.587926	0.265202	normal	0.217422	0.838505	normal	-0.49393	0.944378	normal	-1.26256	0.000241588	down	-0.180152	0.515359	normal	-1.57634	2.40891e-05	down
OG0011791	954	1077	342.8	282.2	880.6	939	Biological Process: proteolysis (GO:0006508);; Molecular Function: omega peptidase activity (GO:0008242);;	K11863|0|crg:105327996|K11863 Ataxin-3 [EC:3.4.22.-] | (RefSeq) Ataxin-3; ataxin-3-like	PREDICTED: ataxin-3 [Crassostrea gigas]	-0.182437	0.380409	normal	0.0177458	0.969912	normal	0.976646	0.00414778	normal	1.19005	3.26697e-06	up	0.998545	0.00201122	normal	1.16815	8.64638e-06	up
OG0018787	885	780	112.4	114	1.6	52.4	Molecular Function: serine-type endopeptidase activity (GO:0004252);; Biological Process: proteolysis (GO:0006508);; Cellular Component: integral component of membrane (GO:0016021);;	--	PREDICTED: transmembrane protease serine 9 [Crassostrea gigas]	0.0716781	0.938845	normal	4.79705	0.435997	normal	-5.9315	0.000418162	down	-1.23899	0.000591901	down	-1.13445	0.000867429	down	-6.03604	0.000223011	down
OG0010298	2211	2463	3519	3888.6	2066.6	2568.4	Cellular Component: cytoplasm (GO:0005737);; Biological Process: proteolysis (GO:0006508);; Molecular Function: dipeptidyl-peptidase activity (GO:0008239);; Molecular Function: metal ion binding (GO:0046872);;	K01277|0|crg:105348163|K01277 dipeptidyl-peptidase III [EC:3.4.14.4] | (RefSeq) dipeptidyl peptidase 3-like	PREDICTED: dipeptidyl peptidase 3 isoform X1 [Crassostrea gigas]	0.238842	0.417425	normal	0.22895	0.0458966	normal	-1.11647	0.00012786	down	-1.1374	1.15336e-05	down	-0.886329	0.00251331	normal	-1.36754	9.1175e-08	down
OG0012232	1053	993	419	2	40.6	3535.4	Biological Process: proteolysis (GO:0006508);; Molecular Function: cysteine-type peptidase activity (GO:0008234);;	K01365|0|crg:105331752|K01365 cathepsin L [EC:3.4.22.15] | (RefSeq) cathepsin L1-like	PREDICTED: cathepsin L1 [Crassostrea gigas]	-7.46714	0.46835	normal	0.580549	0.203178	normal	-3.52138	0.0306228	normal	10.4666	0.00822803	up	2.99944	0.00506395	up	3.94576	0.205426	normal
OG0018178	2827	1626	927	517.6	839	1079.6	Molecular Function: thiol-dependent ubiquitin-specific protease activity (GO:0004843);; Biological Process: proteolysis (GO:0006508);; Biological Process: protein homooligomerization (GO:0051260);;	--	PREDICTED: uncharacterized protein LOC105324580 [Crassostrea gigas]	-0.485544	0.378958	normal	0.229679	0.776586	normal	0.46755	6.62252e-05	normal	1.50282	4.07335e-11	up	0.743304	2.91031e-08	normal	1.22706	7.88884e-07	up
OG0017274	12252	10301	24230.6	18520.8	9268	7260.2	Molecular Function: serine-type endopeptidase activity (GO:0004252);; Molecular Function: scavenger receptor activity (GO:0005044);; Biological Process: proteolysis (GO:0006508);; Biological Process: receptor-mediated endocytosis (GO:0006898);; Cellular Component: membrane (GO:0016020);;	--	PREDICTED: MAM and LDL-receptor class A domain-containing protein 2-like [Crassostrea gigas]	-0.280461	0.441847	normal	-0.339513	0.497189	normal	-1.35781	8.79158e-05	down	-1.4397	3.93959e-10	down	-1.74599	8.70937e-10	down	-1.05152	7.92911e-05	down
OG0009107	2877	5686	2544	1668.2	596.2	1262.2	Molecular Function: serine-type endopeptidase activity (GO:0004252);; Biological Process: proteolysis (GO:0006508);; Cellular Component: integral component of membrane (GO:0016021);;	--	PREDICTED: uncharacterized protein LOC105321499 [Crassostrea gigas]	-0.462469	0.0860749	normal	0.939047	1.33393e-05	normal	-3.24891	2.21121e-08	down	-1.74954	1.26738e-09	down	-2.26044	3.63652e-11	down	-2.73801	1.74294e-07	down
OG0018529	714	708	223	231.4	63.4	43.2	Molecular Function: serine-type endopeptidase activity (GO:0004252);; Biological Process: proteolysis (GO:0006508);;	--	Tryptase [Crassostrea gigas]	0.146464	0.804347	normal	-0.0651446	0.953387	normal	-2.0054	0.00672022	down	-2.76641	6.2819e-05	down	-2.59842	4.95641e-05	down	-2.17339	0.00979452	down
OG0010994	1230	288	13109.4	12519	852.6	547.8	Biological Process: translation (GO:0006412);;	K03233|0|obi:106878862|K03233 elongation factor 1-gamma | (RefSeq) elongation factor 1-gamma-like	elongation factor 1-gamma-like [Crassostrea virginica]	0.0381854	0.909805	normal	-0.474077	0.493834	normal	-2.07209	0	down	-2.76094	0	down	-2.7275	0	down	-2.10553	0	down
OG0007526	1326	2463	0	0	173.8	307	Molecular Function: procollagen-proline 4-dioxygenase activity (GO:0004656);; Cellular Component: endoplasmic reticulum (GO:0005783);; Biological Process: intracellular protein transport (GO:0006886);; Molecular Function: oxidoreductase activity, acting on single donors with incorporation of molecular oxygen, incorporation of two atoms of oxygen (GO:0016702);; Biological Process: peptidyl-proline…	--	PREDICTED: protein dcd1A-like [Crassostrea gigas]	0	0.428159	normal	0.667596	0.0666365	normal	7.8043	0.0389498	normal	8.56798	0.00684382	up	8.56798	0.00965406	up	7.8043	0.0282162	normal
OG0008354	3807	1965	1571	1496.8	1580.8	1992.2	Molecular Function: NADPH-hemoprotein reductase activity (GO:0003958);; Cellular Component: endoplasmic reticulum membrane (GO:0005789);; Molecular Function: FMN binding (GO:0010181);; Cellular Component: integral component of membrane (GO:0016021);; Biological Process: oxidation-reduction process (GO:0055114);;	K00327|0|crg:105327991|K00327 NADPH-ferrihemoprotein reductase [EC:1.6.2.4] | (RefSeq) NADPH--cytochrome P450 reductase-like	PREDICTED: NADPH--cytochrome P450 reductase-like [Crassostrea gigas]	0.0278227	0.947453	normal	0.255248	0.434435	normal	0.759097	0.0379865	normal	1.00586	0.000773985	up	1.03096	0.00136324	up	0.733992	0.0319501	normal
OG0018582	996	996	286.2	168.6	476.2	585	Molecular Function: oxidoreductase activity (GO:0016491);; Biological Process: oxidation-reduction process (GO:0055114);;	K00078|0|crg:105323672|K00078 dihydrodiol dehydrogenase / D-xylose 1-dehydrogenase (NADP) [EC:1.3.1.20 1.1.1.179] | (RefSeq) trans-1,2-dihydrobenzene-1,2-diol dehydrogenase-like	PREDICTED: trans-1,2-dihydrobenzene-1,2-diol dehydrogenase [Crassostrea gigas]	-0.397751	0.496614	normal	0.228494	0.784968	normal	0.593943	0.0136382	normal	1.48551	3.09016e-08	up	0.867355	0.000297816	normal	1.2121	1.5891e-05	up
OG0019017	2266	1542	512	460.6	737.6	818.4	Molecular Function: aminobutyraldehyde dehydrogenase activity (GO:0019145);; Molecular Function: 4-trimethylammoniobutyraldehyde dehydrogenase activity (GO:0047105);; Biological Process: oxidation-reduction process (GO:0055114);;	K00149|0|lgi:LOTGIDRAFT_139335|K00149 aldehyde dehydrogenase family 9 member A1 [EC:1.2.1.47 1.2.1.3] | (RefSeq) hypothetical protein	PREDICTED: 4-trimethylaminobutyraldehyde dehydrogenase [Crassostrea gigas]	-0.0437887	0.917586	normal	0.0863376	0.768353	normal	0.881907	0.00427405	normal	1.02393	0.000528752	up	0.972158	0.00291318	normal	0.933684	0.000611739	normal
OG0004736	1880	1041	1461.6	971.8	1803.2	1623.2	Biological Process: nucleotide-sugar biosynthetic process (GO:0009226);; Molecular Function: oxidoreductase activity (GO:0016491);; Molecular Function: coenzyme binding (GO:0050662);; Biological Process: oxidation-reduction process (GO:0055114);;	K02377|0|crg:105331139|K02377 GDP-L-fucose synthase [EC:1.1.1.271] | (RefSeq) GDP-L-fucose synthase-like	PREDICTED: GDP-L-fucose synthase [Crassostrea gigas]	-0.427487	0.173509	normal	-0.215747	0.711782	normal	0.940865	0.00503928	normal	1.19714	0.000192544	up	0.702701	0.121337	normal	1.4353	2.11818e-07	up
OG0008807	1428	1461	731.2	867.2	677.2	511.4	Cellular Component: integral component of membrane (GO:0016021);; Molecular Function: oxidoreductase activity (GO:0016491);; Biological Process: oxidation-reduction process (GO:0055114);;	--	hypothetical protein CGI_10019723 [Crassostrea gigas]	0.306874	0.431305	normal	-0.363047	0.502301	normal	-0.354503	0.283461	normal	-1.12331	9.6758e-05	down	-0.772596	0.00494	normal	-0.705215	0.0384657	normal
OG0016448	915	915	457	196	616.4	913	Molecular Function: pyrroline-5-carboxylate reductase activity (GO:0004735);; Biological Process: oxidation-reduction process (GO:0055114);; Biological Process: L-proline biosynthetic process (GO:0055129);;	K00286|0|crg:105331115|K00286 pyrroline-5-carboxylate reductase [EC:1.5.1.2] | (RefSeq) pyrroline-5-carboxylate reductase 3-like	PREDICTED: pyrroline-5-carboxylate reductase 3 [Crassostrea gigas]	-0.943367	0.000914166	normal	0.389305	0.429345	normal	0.240458	1	normal	1.81641	0	up	0.698339	0.420293	normal	1.35853	1.09467e-09	up
OG0011604	930	930	210.6	152.8	398	396	Molecular Function: iron ion binding (GO:0005506);; Molecular Function: oxidoreductase activity, acting on paired donors, with incorporation or reduction of molecular oxygen (GO:0016705);; Molecular Function: transferase activity (GO:0016740);; Molecular Function: L-ascorbic acid binding (GO:0031418);; Biological Process: oxidation-reduction process (GO:0055114);;	--	PREDICTED: uncharacterized protein LOC105325727 [Crassostrea gigas]	-0.335843	0.259175	normal	-0.062119	0.957317	normal	0.734497	0.0499525	normal	1.02451	0.00634997	up	0.65877	0.261257	normal	1.10023	9.68852e-05	up
OG0009701	3213	2058	373	366.8	624	698	Molecular Function: DNA binding (GO:0003677);; Molecular Function: ATP binding (GO:0005524);; Biological Process: DNA repair (GO:0006281);; Molecular Function: DNA-dependent ATPase activity (GO:0008094);; Molecular Function: zinc ion binding (GO:0008270);;	--	PREDICTED: leucine-zipper-like transcriptional regulator 1 [Crassostrea gigas]	0.0619696	0.863324	normal	0.101284	0.849135	normal	1.16666	0.000166466	up	1.21057	0.00011945	up	1.2743	0.000329101	up	1.10294	2.95203e-05	up
OG0013879	570	782	220.4	220.6	153.8	146	Molecular Function: methylated-DNA-[protein]-cysteine S-methyltransferase activity (GO:0003908);; Biological Process: DNA repair (GO:0006281);; Biological Process: methylation (GO:0032259);;	K00567|2.72625e-136|crg:105328756|K00567 methylated-DNA-[protein]-cysteine S-methyltransferase [EC:2.1.1.63] | (RefSeq) methylated-DNA--protein-cysteine methyltransferase-like	Methylated-DNA--protein-cysteine methyltransferase [Crassostrea gigas]	0.0993087	0.884213	normal	-0.119612	0.886825	normal	-1.18432	8.05927e-05	down	-1.41661	0.000723154	down	-1.30588	0.00049229	down	-1.29505	6.33749e-05	down
OG0014953	1368	1371	565.2	481.8	1202.4	1251.8	Molecular Function: ATP binding (GO:0005524);; Cellular Component: nucleus (GO:0005634);; Biological Process: DNA repair (GO:0006281);; Biological Process: regulation of transcription, DNA-templated (GO:0006355);; Biological Process: DNA duplex unwinding (GO:0032508);; Molecular Function: ATP-dependent 5'-3' DNA helicase activity (GO:0043141);;	K04499|0|crg:105317753|K04499 RuvB-like protein 1 (pontin 52) | (RefSeq) ruvB-like 1	PREDICTED: ruvB-like 1 [Crassostrea gigas]	-0.121886	0.674763	normal	-0.00229758	0.997038	normal	0.877536	0.00374197	normal	1.01076	0.000507878	up	0.877574	0.00581095	normal	1.01072	0.000207261	up
OG0006838	2605	1410	265	305	310.6	503.2	Cellular Component: gap junction (GO:0005921);; Biological Process: ion transport (GO:0006811);; Cellular Component: integral component of membrane (GO:0016021);;	--	PREDICTED: innexin unc-9 isoform X2 [Crassostrea gigas]	0.250479	0.629354	normal	0.582842	0.0177514	normal	0.91177	0.138031	normal	1.22286	0.00058087	up	1.53062	0.00488406	up	0.604017	0.19714	normal
OG0006910	234	541	512.2	397.6	510.2	364.6	Biological Process: metabolic process (GO:0008152);; Molecular Function: zinc ion binding (GO:0008270);; Molecular Function: transferase activity, transferring phosphorus-containing groups (GO:0016772);;	--	LIM domain-containing protein WLIM2b-like [Crassostrea virginica]	-0.22721	0.555284	normal	-0.530886	0.0792783	normal	-1.40283	5.67646e-07	down	-1.71895	1.96837e-09	down	-1.97627	3.54865e-11	down	-1.14551	1.83995e-05	down
OG0009972	1547	1179	304.8	336.4	674	760.8	Molecular Function: fatty-acyl-CoA binding (GO:0000062);; Biological Process: metabolic process (GO:0008152);; Molecular Function: isomerase activity (GO:0016853);;	K13239|0|crg:105328600|K13239 peroxisomal 3,2-trans-enoyl-CoA isomerase [EC:5.3.3.8] | (RefSeq) enoyl-CoA delta isomerase 2, mitochondrial-like	PREDICTED: enoyl-CoA delta isomerase 2, mitochondrial isoform X1 [Crassostrea gigas]	0.225651	0.613396	normal	0.11114	0.788234	normal	1.33115	0.000144119	up	1.19624	2.83494e-06	up	1.44724	2.58635e-05	up	1.08015	1.64571e-05	up
OG0020215	555	2144	3.8	0	388.8	240	Biological Process: metabolic process (GO:0008152);; Cellular Component: integral component of membrane (GO:0016021);; Molecular Function: thiolester hydrolase activity (GO:0016790);;	--	Cytosolic Fe-S cluster assembly factor NBP35 [Crassostrea gigas]	-4.59294	0.977871	normal	-0.651415	0.0991502	normal	5.6839	0.000897071	up	9.19699	0.00243729	up	4.60405	0.00372228	up	10.2768	0.00043162	up
OG0017198	1965	1119	1780.6	1115	670.6	402	Molecular Function: catalytic activity (GO:0003824);; Biological Process: metabolic process (GO:0008152);;	K01908|0|crg:105340437|K01908 propionyl-CoA synthetase [EC:6.2.1.17] | (RefSeq) acyl-CoA synthetase short-chain family member 3, mitochondrial-like	PREDICTED: acyl-CoA synthetase short-chain family member 3, mitochondrial [Crassostrea gigas]	-0.549543	0.000144685	normal	-0.725496	0.0050695	normal	-0.797649	0.0190217	normal	-1.00945	0.00611125	down	-1.58119	8.27426e-06	down	-0.225913	0.564376	normal
OG0007685	1776	4420	8.8	1.8	572	658	Biological Process: metabolic process (GO:0008152);; Molecular Function: sulfuric ester hydrolase activity (GO:0008484);;	--	Arylsulfatase B [Crassostrea gigas]	-2.09846	0.588661	normal	0.0901296	0.955403	normal	4.67824	0.00415431	up	6.77208	0.00350118	up	4.67362	0.00515117	up	6.7767	0.00238855	up
OG0011674	2168	1725	853.4	655.8	1312.6	1671	Biological Process: metabolic process (GO:0008152);; Molecular Function: ligase activity (GO:0016874);;	--	PREDICTED: 4-coumarate--CoA ligase [Crassostrea gigas]	-0.205849	0.725046	normal	0.25325	0.571448	normal	0.778182	0.0251754	normal	1.31617	1.86341e-10	up	1.05062	0.000774843	up	1.04374	9.47696e-07	up
OG0007609	1923	1890	220.6	202.4	337.4	518.6	Molecular Function: catalytic activity (GO:0003824);; Biological Process: metabolic process (GO:0008152);; Cellular Component: integral component of membrane (GO:0016021);;	K08745|0|crg:105319211|K08745 solute carrier family 27 (fatty acid transporter), member 1/4 [EC:6.2.1.-] | (RefSeq) long-chain fatty acid transport protein 4-like	PREDICTED: long-chain fatty acid transport protein 4 [Crassostrea gigas]	-0.02332	0.966943	normal	0.474684	0.359871	normal	0.432283	0.0703595	normal	1.033	0.00821008	up	0.999332	0.0331564	normal	0.465949	0.0158113	normal
OG0016288	644	438	932.8	316.4	985.6	935.4	Molecular Function: catalytic activity (GO:0003824);; Biological Process: metabolic process (GO:0008152);;	--	PREDICTED: uncharacterized protein LOC105324352 [Crassostrea gigas]	-0.755233	0.114489	normal	-0.0977821	0.946577	normal	0.362825	6.94004e-06	normal	1.7435	7.78604e-14	up	0.239761	0.000256704	normal	1.86656	0	up
OG0013844	1404	1281	398.2	281.4	659.6	840	Molecular Function: catalytic activity (GO:0003824);; Biological Process: metabolic process (GO:0008152);; Cellular Component: integral component of membrane (GO:0016021);;	K18398|0|crg:105327746|K18398 ectonucleotide pyrophosphatase/phosphodiesterase family member 5 [EC:3.1.-.-] | (RefSeq) ectonucleotide pyrophosphatase/phosphodiesterase family member 5-like	PREDICTED: ectonucleotide pyrophosphatase/phosphodiesterase family member 5 [Crassostrea gigas]	-0.321184	0.51145	normal	0.235591	0.643398	normal	0.658019	0.121628	normal	1.33172	1.96251e-13	up	0.927085	0.000887794	normal	1.06265	7.66358e-08	up
OG0017874	1461	1395	398.6	314.4	1422.6	1558	Biological Process: metabolic process (GO:0008152);; Molecular Function: ion binding (GO:0043167);; Molecular Function: dioxygenase activity (GO:0051213);;	K00474|0|crg:105348070|K00474 trimethyllysine dioxygenase [EC:1.14.11.8] | (RefSeq) trimethyllysine dioxygenase, mitochondrial-like	PREDICTED: trimethyllysine dioxygenase, mitochondrial [Crassostrea gigas]	-0.219926	0.496053	normal	0.0751334	0.916756	normal	1.68994	9.89966e-10	up	2.01973	0	up	1.7766	2.20278e-09	up	1.93307	0	up
OG0015942	3464	1800	378.4	458.6	605.4	692	--	K08332|0|crg:105344622|K08332 vacuolar protein 8 | (RefSeq) vacuolar protein 8-like	PREDICTED: vacuolar protein 8 isoform X1 [Crassostrea gigas]	0.359544	0.102122	normal	0.110497	0.899943	normal	1.40473	0.000776788	up	1.15969	0.000377758	up	1.53948	0.000258633	up	1.02493	0.00091519	up
OG0005695	1425	1425	586.8	502.6	1393.2	1344.6	Biological Process: autophagy (GO:0006914);; Cellular Component: ATG1/ULK1 kinase complex (GO:1990316);;	K08331|0|crg:105322922|K08331 autophagy-related protein 13 | (RefSeq) autophagy-related protein 13-like	PREDICTED: autophagy-related protein 13 isoform X2 [Crassostrea gigas]	-0.129664	0.568904	normal	-0.124577	0.785547	normal	1.05734	0.000661886	up	1.05806	0.00116429	up	0.921928	0.0230343	normal	1.19347	2.98407e-06	up
OG0005931	408	360	9814.2	9606.2	9003.6	4954.4	Cellular Component: ribosome (GO:0005840);;	K02975|8.92205e-51|crg:105339104|K02975 small subunit ribosomal protein S25e | (RefSeq) 40S ribosomal protein S25-like	PREDICTED: 40S ribosomal protein S25 [Crassostrea gigas]	0.0743899	0.834337	normal	-0.863381	0.00190807	normal	-0.140635	0.424539	normal	-1.16391	6.06974e-07	down	-1.09217	6.26881e-06	down	-0.212372	0.351931	normal
OG0004628	531	495	79.8	23.4	21.8	62.2	Molecular Function: hormone activity (GO:0005179);; Cellular Component: extracellular region (GO:0005576);;	K04526|5.87088e-125|crg:105319755|K04526 insulin | (RefSeq) Insulin; molluscan insulin-related peptide 3-like	PREDICTED: molluscan insulin-related peptide 3 [Crassostrea gigas]	-0.154618	0.732399	normal	0.884547	0.106411	normal	-1.93779	0.40966	normal	1.18193	0.00488858	up	-0.431937	0.992684	normal	-0.323914	0.0931673	normal
OG0004657	542	441	247.8	228.4	148.4	106.2	Cellular Component: ribosome (GO:0005840);; Molecular Function: rRNA binding (GO:0019843);;	K02990|4.02031e-88|crg:105323832|K02990 small subunit ribosomal protein S6 | (RefSeq) probable 28S ribosomal protein S6, mitochondrial	PREDICTED: probable 28S ribosomal protein S6, mitochondrial [Crassostrea gigas]	-0.0020401	0.997995	normal	-0.456196	0.335397	normal	-0.648748	0.0659429	normal	-1.16442	0.00921442	down	-1.1708	0.028335	normal	-0.642369	0.0201455	normal
OG0004166	426	561	465.2	482.2	2409.2	2386.8	--	K15730|2.99634e-67|crg:105336957|K15730 cytosolic prostaglandin-E synthase [EC:5.3.99.3] | (RefSeq) prostaglandin E synthase 3-like	PREDICTED: protein wos2 isoform X1 [Crassostrea gigas]	0.144109	0.504853	normal	-0.101711	0.788134	normal	1.77376	6.13752e-10	up	1.52429	3.4627e-10	up	1.67319	2.87076e-09	up	1.62486	5.00442e-11	up
OG0008654	354	399	1279.2	1504.8	879.4	1044.8	Biological Process: autophagosome assembly (GO:0000045);; Cellular Component: autophagosome membrane (GO:0000421);; Biological Process: autophagy of mitochondrion (GO:0000422);; Cellular Component: cytosol (GO:0005829);; Biological Process: cellular response to nitrogen starvation (GO:0006995);;	K08341|3.02375e-80|crg:105331926|K08341 GABA(A) receptor-associated protein | (RefSeq) gamma-aminobutyric acid receptor-associated protein-like 2	PREDICTED: gamma-aminobutyric acid receptor-associated protein-like 2 [Crassostrea gigas]	0.327224	0.00645813	normal	0.164815	0.374571	normal	-0.91545	0.000858391	normal	-1.07859	9.23453e-07	down	-0.747755	0.00262061	normal	-1.24628	1.2267e-07	down
OG0013691	762	756	445	367.8	125.2	141.8	Molecular Function: phospholipase A2 activity (GO:0004623);; Molecular Function: calcium ion binding (GO:0005509);; Cellular Component: extracellular region (GO:0005576);; Biological Process: lipid catabolic process (GO:0016042);;	K01047|2.79804e-161|crg:105335483|K01047 secretory phospholipase A2 [EC:3.1.1.4] | (RefSeq) group XIIA secretory phospholipase A2-like	PREDICTED: group XIIA secretory phospholipase A2 isoform X1 [Crassostrea gigas]	-0.163423	0.699617	normal	0.0232282	0.993564	normal	-2.03711	6.66645e-08	down	-1.80579	4.12256e-07	down	-1.99684	3.56117e-06	down	-1.84605	2.11912e-09	down
OG0014173	306	357	162.4	167.2	490	502.2	Biological Process: autophagy (GO:0006914);;	K08336|1.77379e-64|crg:105320040|K08336 ubiquitin-like protein ATG12 | (RefSeq) ubiquitin-like protein ATG12	PREDICTED: ubiquitin-like protein ATG12 [Crassostrea gigas]	0.137296	0.597324	normal	-0.033572	0.958437	normal	1.17032	0.00113108	up	1.00099	0.000539191	up	1.13934	0.000829453	up	1.03197	0.000652292	up
OG0007666	462	462	141	60	431.2	297.8	Biological Process: leukotriene metabolic process (GO:0006691);; Molecular Function: enzyme activator activity (GO:0008047);; Cellular Component: integral component of membrane (GO:0016021);; Molecular Function: transferase activity (GO:0016740);; Biological Process: positive regulation of catalytic activity (GO:0043085);;	K00799|9.71449e-107|crg:105330981|K00799 glutathione S-transferase [EC:2.5.1.18] | (RefSeq) microsomal glutathione S-transferase 2-like	PREDICTED: microsomal glutathione S-transferase 2 [Crassostrea gigas]	-0.676699	0.160844	normal	-0.500291	0.296412	normal	1.43574	0.0100493	normal	1.95228	3.31244e-12	up	0.821929	0.322154	normal	2.5661	0	up
OG0015720	1119	1140	0	0	94.8	134.6	Biological Process: spermine biosynthetic process (GO:0006597);; Molecular Function: spermine synthase activity (GO:0016768);;	K00802|0|crg:105341881|K00802 spermine synthase [EC:2.5.1.22] | (RefSeq) spermine synthase-like	spermine synthase-like [Crassostrea virginica]	0	0.297697	normal	0.284632	0.770983	normal	8.03748	0.0313736	normal	8.4561	0.00618514	up	8.4561	0.00880197	up	8.03748	0.0221865	normal
OG0010009	1359	705	285.4	220.4	331.4	370.6	Molecular Function: transferase activity (GO:0016740);;	K00799|1.04396e-167|crg:105338130|K00799 glutathione S-transferase [EC:2.5.1.18] | (RefSeq) glutathione S-transferase theta-1-like	uncharacterized protein LOC111132346 [Crassostrea virginica]	-0.235098	0.532571	normal	0.0913672	0.937341	normal	0.97505	0.00488429	normal	1.3515	7.01446e-06	up	1.08174	0.0012691	up	1.2448	3.06821e-05	up
OG0012282	648	633	99	73.4	207	225	Cellular Component: ribosome (GO:0005840);;	K02888|1.40338e-62|crg:105337988|K02888 large subunit ribosomal protein L21 | (RefSeq) 39S ribosomal protein L21, mitochondrial-like	PREDICTED: 39S ribosomal protein L21, mitochondrial [Crassostrea gigas]	-0.216782	0.757372	normal	0.0416918	0.969262	normal	0.880066	0.00281422	normal	1.25729	2.47004e-06	up	0.929765	0.00367941	normal	1.20759	4.19814e-07	up
